# Supplementary material for: 1,5-Bis(4-iso­propyl­benzyl­idene)thio­carbonohydrazide
Source: Acta Crystallogr Sect E Struct Rep Online. 2013 Oct 19;69(Pt 11):o1663. doi: 10.1107/S1600536813027293 (PMC3884323; doi:10.1107/S1600536813027293)
Supplement: Supplementary file 1 [file e-69-o1663-sup1.cif]

##############################################################################
#                                                                            #
# This CIF contains the data in a paper accepted for publication in          #
# Acta Crystallographica Section E. It conforms to the requirements of       #
# Notes for Authors for Acta Crystallographica Section E, and has been       #
# peer reviewed under the auspices of the IUCr Commission on Journals.       #
#                                                                            #
# Full details of the Crystallographic Information File format               #
# are given in the paper "The Crystallographic Information File (CIF):       #
# a New Standard Archive File for Crystallography" by S. R. Hall, F. H.      #
# Allen and I. D. Brown [Acta Cryst. (1991), A47, 655-685].                  #
#                                                                            #
# The current version of the core CIF dictionary is obtainable from          #
# ftp://ftp.iucr.org/pub/cif_core.dic.                                       #
#                                                                            #
# Software is freely available for graphical display of the structure(s)     #
# in this CIF. For information consult the CIF software page                 #
# http://www.iucr.org/resources/cif/software.                                #
#                                                                            #
# This file may be used for bona fide research purposes within the           #
# scientific community so long as proper attribution is given to the journal # 
# article from which it was obtained.                                        #
#                                                                            #
##############################################################################
data_I
_audit_creation_method     SHELXL-97
_database_code_depnum_ccdc_archive     'CCDC 964861'
_chemical_name_systematic
;
1,5-Bis(4-isopropylbenzylidene)thiocarbonohydrazide
;
_chemical_name_common     ?
_chemical_formula_moiety     'C21 H26 N4 S'
_chemical_formula_sum     'C21 H26 N4 S'
_chemical_formula_iupac     'C21 H26 N4 S'
_chemical_formula_weight     366.52
_chemical_melting_point     ?
_symmetry_cell_setting     monoclinic
_symmetry_space_group_name_H-M     'P 21/c'
_symmetry_space_group_name_Hall     '-P 2ybc'
loop_
    _symmetry_equiv_pos_as_xyz
    'x, y, z'
    '-x, y+1/2, -z+1/2'
    '-x, -y, -z'
    'x, -y-1/2, z-1/2'
_cell_length_a     18.082(6)
_cell_length_b     11.129(4)
_cell_length_c     10.617(3)
_cell_angle_alpha     90.00
_cell_angle_beta     95.330(6)
_cell_angle_gamma     90.00
_cell_volume     2127.2(12)
_cell_formula_units_Z     4
_cell_measurement_reflns_used     1030
_cell_measurement_theta_min     2.651
_cell_measurement_theta_max     20.186
_cell_measurement_temperature     296(2)
_exptl_crystal_description     block
_exptl_crystal_colour     yellow
_exptl_crystal_size_max     0.21
_exptl_crystal_size_mid     0.18
_exptl_crystal_size_min     0.15
_exptl_crystal_density_diffrn     1.144
_exptl_crystal_density_meas     ?
_exptl_crystal_density_method     'not measured'
_exptl_crystal_F_000     784
_exptl_absorpt_coefficient_mu     0.163
_exptl_absorpt_correction_type     multi-scan
_exptl_absorpt_process_details     '(SADABS; Bruker, 2007)'
_exptl_absorpt_correction_T_min     0.9665
_exptl_absorpt_correction_T_max     0.9759
_exptl_special_details     ?
_diffrn_ambient_temperature     296(2)
_diffrn_radiation_type     MoK\a
_diffrn_radiation_wavelength     0.71073
_diffrn_radiation_source     'fine-focus sealed tube'
_diffrn_radiation_monochromator     graphite
_diffrn_measurement_device_type     'Bruker SMART APEX with a CCD area detector'
_diffrn_measurement_method     'phi and omega scans'
_diffrn_detector_area_resol_mean     ?
_diffrn_reflns_number     10028
_diffrn_reflns_av_R_equivalents     0.0649
_diffrn_reflns_av_sigmaI/netI     0.0823
_diffrn_reflns_theta_min     2.82
_diffrn_reflns_theta_max     25.04
_diffrn_reflns_theta_full     25.04
_diffrn_measured_fraction_theta_max     0.969
_diffrn_measured_fraction_theta_full     0.969
_diffrn_reflns_limit_h_min     -17
_diffrn_reflns_limit_h_max     21
_diffrn_reflns_limit_k_min     -8
_diffrn_reflns_limit_k_max     13
_diffrn_reflns_limit_l_min     -12
_diffrn_reflns_limit_l_max     11
_diffrn_standards_number     ?
_diffrn_standards_interval_count     ?
_diffrn_standards_interval_time     ?
_diffrn_standards_decay_%     ?
_refine_special_details
;
Refinement of <i>F</i>^2^ against ALL reflections. The weighted <i>R</i>-factor
<i>wR</i> and goodness of fit <i>S</i> are based on <i>F</i>^2^, conventional
<i>R</i>-factors <i>R</i> are based on <i>F</i>, with <i>F</i> set to zero for
negative <i>F</i>^2^. The threshold expression of <i>F</i>^2^ >
\s(<i>F</i>^2^) is used only for calculating <i>R</i>-factors(gt) <i>etc</i>.
and is not relevant to the choice of reflections for refinement.
<i>R</i>-factors based on <i>F</i>^2^ are statistically about twice as large
as those based on <i>F</i>, and <i>R</i>- factors based on ALL data will be
even larger.
;
_reflns_number_total     3659
_reflns_number_gt     1635
_reflns_threshold_expression     I>2sigma(I)
_refine_ls_structure_factor_coef     Fsqd
_refine_ls_matrix_type     full
_refine_ls_R_factor_all     0.1603
_refine_ls_R_factor_gt     0.0775
_refine_ls_wR_factor_gt     0.1892
_refine_ls_wR_factor_ref     0.2362
_refine_ls_goodness_of_fit_ref     1.076
_refine_ls_restrained_S_all     1.201
_refine_ls_number_reflns     3659
_refine_ls_number_parameters     239
_refine_ls_number_restraints     410
_refine_ls_hydrogen_treatment     constr
_refine_ls_weighting_scheme     calc
_refine_ls_weighting_details
            'calc w=1/[\s^2^(Fo^2^)+(0.1P)^2^+0.1124P] where P=(Fo^2^+2Fc^2^)/3'
_atom_sites_solution_hydrogens     geom
_atom_sites_solution_primary     direct
_atom_sites_solution_secondary     difmap
_refine_ls_shift/su_max     0.000
_refine_ls_shift/su_mean     0.000
_refine_diff_density_max     0.376
_refine_diff_density_min     -0.471
_refine_ls_extinction_method     none
_refine_ls_extinction_coef     ?
loop_
    _atom_type_symbol
    _atom_type_description
    _atom_type_scat_dispersion_real
    _atom_type_scat_dispersion_imag
    _atom_type_scat_source
    'C' 'C' 0.0033 0.0016
                         'International Tables Vol C Tables 4.2.6.8 and 6.1.1.4'
    'H' 'H' 0.0000 0.0000
                         'International Tables Vol C Tables 4.2.6.8 and 6.1.1.4'
    'N' 'N' 0.0061 0.0033
                         'International Tables Vol C Tables 4.2.6.8 and 6.1.1.4'
    'S' 'S' 0.1246 0.1234
                         'International Tables Vol C Tables 4.2.6.8 and 6.1.1.4'
_computing_data_collection     'SMART (Bruker, 2007)'
_computing_cell_refinement     'SAINT (Bruker, 2007)'
_computing_data_reduction     'SAINT (Bruker, 2007)'
_computing_structure_solution     'SHELXS97 (Sheldrick, 2008)'
_computing_structure_refinement     'SHELXL97 (Sheldrick, 2008)'
_computing_molecular_graphics     'SHELXTL (Sheldrick, 2008)'
_computing_publication_material     'SHELXTL (Sheldrick, 2008)'
loop_
    _atom_site_type_symbol
    _atom_site_label
    _atom_site_fract_x
    _atom_site_fract_y
    _atom_site_fract_z
    _atom_site_U_iso_or_equiv
    _atom_site_adp_type
    _atom_site_calc_flag
    _atom_site_refinement_flags
    _atom_site_occupancy
    _atom_site_symmetry_multiplicity
    _atom_site_disorder_assembly
    _atom_site_disorder_group
    N N1 0.1303(2) 0.8272(4) 0.2266(4) 0.0648(11) Uani d . 1 1 . .
    H H1 0.1163 0.8211 0.3016 0.078 Uiso calc R 1 1 . .
    N N2 0.1942(2) 0.7702(4) 0.1996(4) 0.0649(11) Uani d . 1 1 . .
    N N3 0.0291(2) 0.9425(4) 0.1818(3) 0.0680(11) Uani d . 1 1 . .
    H H3 0.0049 0.9959 0.1361 0.082 Uiso calc R 1 1 . .
    N N4 0.0053(2) 0.9097(3) 0.2969(3) 0.0621(10) Uani d . 1 1 . .
    S S1 0.11024(8) 0.91415(15) -0.00810(13) 0.0919(6) Uani d . 1 1 . .
    C C1 0.0896(3) 0.8915(5) 0.1412(4) 0.0630(12) Uani d U 1 1 . .
    C C2 0.2323(3) 0.7216(4) 0.2937(5) 0.0690(12) Uani d U 1 1 . .
    H H2 0.2172 0.7302 0.3746 0.083 Uiso calc R 1 1 . .
    C C3 0.2989(3) 0.6530(5) 0.2757(5) 0.0693(12) Uani d U 1 1 . .
    C C4 0.3340(3) 0.5859(5) 0.3754(6) 0.0888(15) Uani d U 1 1 . .
    H H4 0.3173 0.5904 0.4555 0.107 Uiso calc R 1 1 . .
    C C5 0.3926(3) 0.5138(6) 0.3552(7) 0.1026(16) Uani d U 1 1 . .
    H H5 0.4145 0.4697 0.4231 0.123 Uiso calc R 1 1 . .
    C C6 0.4212(3) 0.5025(6) 0.2414(7) 0.1014(16) Uani d U 1 1 . .
    C C7 0.3874(3) 0.5705(6) 0.1433(7) 0.1014(15) Uani d U 1 1 . .
    H H7 0.4053 0.5660 0.0641 0.122 Uiso calc R 1 1 . .
    C C8 0.3284(3) 0.6442(5) 0.1592(6) 0.0869(14) Uani d U 1 1 . .
    H H8 0.3075 0.6893 0.0912 0.104 Uiso calc R 1 1 . .
    C C9 0.4818(4) 0.4181(7) 0.2203(8) 0.1266(19) Uani d DU 1 1 . .
    H H9 0.4762 0.3718 0.2974 0.152 Uiso calc R 1 1 . .
    C C10 0.4599(4) 0.3124(7) 0.1311(9) 0.156(3) Uani d DU 1 1 . .
    H H10A 0.4395 0.3429 0.0507 0.234 Uiso calc R 1 1 . .
    H H10B 0.4235 0.2636 0.1673 0.234 Uiso calc R 1 1 . .
    H H10C 0.5031 0.2648 0.1197 0.234 Uiso calc R 1 1 . .
    C C11 0.5593(4) 0.4607(8) 0.2642(10) 0.176(3) Uani d DU 1 1 . .
    H H11A 0.5871 0.4714 0.1923 0.265 Uiso calc R 1 1 . .
    H H11B 0.5835 0.4020 0.3200 0.265 Uiso calc R 1 1 . .
    H H11C 0.5565 0.5357 0.3081 0.265 Uiso calc R 1 1 . .
    C C12 -0.0521(3) 0.9657(5) 0.3280(4) 0.0636(12) Uani d U 1 1 . .
    H H12 -0.0709 1.0296 0.2783 0.076 Uiso calc R 1 1 . .
    C C13 -0.0890(2) 0.9318(4) 0.4397(4) 0.0607(11) Uani d U 1 1 . .
    C C14 -0.0643(3) 0.8389(5) 0.5184(5) 0.0752(13) Uani d U 1 1 . .
    H H14 -0.0213 0.7975 0.5034 0.090 Uiso calc R 1 1 . .
    C C15 -0.1028(3) 0.8071(5) 0.6185(5) 0.0846(14) Uani d U 1 1 . .
    H H15 -0.0838 0.7461 0.6720 0.102 Uiso calc R 1 1 . .
    C C16 -0.1689(3) 0.8621(5) 0.6435(5) 0.0716(12) Uani d U 1 1 . .
    C C17 -0.1916(3) 0.9581(5) 0.5653(5) 0.0731(12) Uani d U 1 1 . .
    H H17 -0.2343 1.0001 0.5804 0.088 Uiso calc R 1 1 . .
    C C18 -0.1526(3) 0.9926(5) 0.4665(4) 0.0699(12) Uani d U 1 1 . .
    H H18 -0.1691 1.0577 0.4166 0.084 Uiso calc R 1 1 . .
    C C19 -0.2112(3) 0.8149(5) 0.7515(6) 0.0901(16) Uani d U 1 1 . .
    H H19 -0.1737 0.7960 0.8213 0.108 Uiso calc R 1 1 . .
    C C20 -0.2469(4) 0.6994(6) 0.7122(7) 0.125(2) Uani d U 1 1 . .
    H H20A -0.2697 0.6653 0.7820 0.188 Uiso calc R 1 1 . .
    H H20B -0.2100 0.6450 0.6860 0.188 Uiso calc R 1 1 . .
    H H20C -0.2840 0.7131 0.6430 0.188 Uiso calc R 1 1 . .
    C C21 -0.2629(4) 0.9014(7) 0.8022(6) 0.119(2) Uani d U 1 1 . .
    H H21A -0.3039 0.9159 0.7400 0.178 Uiso calc R 1 1 . .
    H H21B -0.2373 0.9755 0.8224 0.178 Uiso calc R 1 1 . .
    H H21C -0.2810 0.8689 0.8773 0.178 Uiso calc R 1 1 . .
loop_
    _atom_site_aniso_label
    _atom_site_aniso_U_11
    _atom_site_aniso_U_22
    _atom_site_aniso_U_33
    _atom_site_aniso_U_12
    _atom_site_aniso_U_13
    _atom_site_aniso_U_23
    N1 0.058(2) 0.076(3) 0.063(2) 0.002(2) 0.0203(19) -0.008(2)
    N2 0.056(2) 0.071(3) 0.070(3) -0.001(2) 0.017(2) -0.010(2)
    N3 0.064(2) 0.085(3) 0.058(2) 0.010(2) 0.0209(19) -0.006(2)
    N4 0.058(2) 0.074(3) 0.056(2) -0.002(2) 0.0155(18) -0.0111(19)
    S1 0.0794(10) 0.1351(15) 0.0648(8) 0.0252(9) 0.0251(7) 0.0002(8)
    C1 0.058(3) 0.073(3) 0.060(3) 0.002(2) 0.016(2) -0.009(2)
    C2 0.060(2) 0.068(3) 0.081(3) -0.006(2) 0.019(2) -0.007(2)
    C3 0.056(2) 0.067(3) 0.087(3) -0.005(2) 0.016(2) -0.009(2)
    C4 0.073(3) 0.092(3) 0.103(3) 0.002(3) 0.013(3) -0.005(3)
    C5 0.083(3) 0.098(3) 0.125(3) 0.010(3) 0.001(3) -0.008(3)
    C6 0.071(3) 0.100(3) 0.133(4) 0.013(3) 0.012(3) -0.021(3)
    C7 0.074(3) 0.109(3) 0.124(3) 0.007(3) 0.024(3) -0.019(3)
    C8 0.063(3) 0.094(3) 0.106(3) 0.004(2) 0.022(2) -0.008(3)
    C9 0.094(4) 0.124(4) 0.161(4) 0.018(3) 0.010(3) -0.023(4)
    C10 0.127(5) 0.125(5) 0.218(7) 0.023(5) 0.018(5) -0.034(5)
    C11 0.118(5) 0.178(7) 0.231(8) 0.042(5) 0.001(5) -0.047(6)
    C12 0.061(2) 0.072(3) 0.060(2) 0.009(2) 0.015(2) 0.000(2)
    C13 0.060(2) 0.064(3) 0.059(2) 0.009(2) 0.011(2) -0.001(2)
    C14 0.068(3) 0.076(3) 0.084(3) 0.014(2) 0.019(2) 0.011(2)
    C15 0.083(3) 0.081(3) 0.092(3) 0.010(2) 0.014(2) 0.022(2)
    C16 0.070(3) 0.071(3) 0.075(3) 0.002(2) 0.018(2) 0.005(2)
    C17 0.067(2) 0.080(3) 0.075(3) 0.014(2) 0.019(2) 0.004(2)
    C18 0.072(3) 0.074(3) 0.066(2) 0.019(2) 0.016(2) 0.009(2)
    C19 0.086(3) 0.086(4) 0.101(3) -0.005(3) 0.022(3) 0.016(3)
    C20 0.126(5) 0.117(5) 0.136(5) -0.017(4) 0.033(4) 0.013(4)
    C21 0.119(5) 0.128(5) 0.117(5) -0.020(4) 0.051(4) -0.003(4)
_geom_special_details
;
All e.s.d.'s (except the e.s.d. in the dihedral angle between two l.s. planes)
are estimated using the full covariance matrix. The cell e.s.d.'s are taken
into account individually in the estimation of e.s.d.'s in distances, angles
and torsion angles; correlations between e.s.d.'s in cell parameters are only
used when they are defined by crystal symmetry. An approximate (isotropic)
treatment of cell e.s.d.'s is used for estimating e.s.d.'s involving l.s.
planes.
;
loop_
    _geom_bond_atom_site_label_1
    _geom_bond_atom_site_label_2
    _geom_bond_site_symmetry_2
    _geom_bond_distance
    _geom_bond_publ_flag
    N1 C1 . 1.324(6) ?
    N1 N2 . 1.370(5) ?
    N1 H1 . 0.8600 ?
    N2 C2 . 1.279(6) ?
    N3 C1 . 1.339(5) ?
    N3 N4 . 1.381(5) ?
    N3 H3 . 0.8600 ?
    N4 C12 . 1.280(5) ?
    S1 C1 . 1.681(5) ?
    C2 C3 . 1.453(6) ?
    C2 H2 . 0.9300 ?
    C3 C8 . 1.394(7) ?
    C3 C4 . 1.399(7) ?
    C4 C5 . 1.362(8) ?
    C4 H4 . 0.9300 ?
    C5 C6 . 1.363(8) ?
    C5 H5 . 0.9300 ?
    C6 C7 . 1.383(9) ?
    C6 C9 . 1.477(9) ?
    C7 C8 . 1.369(7) ?
    C7 H7 . 0.9300 ?
    C8 H8 . 0.9300 ?
    C9 C11 . 1.511(8) ?
    C9 C10 . 1.538(8) ?
    C9 H9 . 0.9800 ?
    C10 H10A . 0.9600 ?
    C10 H10B . 0.9600 ?
    C10 H10C . 0.9600 ?
    C11 H11A . 0.9600 ?
    C11 H11B . 0.9600 ?
    C11 H11C . 0.9600 ?
    C12 C13 . 1.463(6) ?
    C12 H12 . 0.9300 ?
    C13 C14 . 1.376(6) ?
    C13 C18 . 1.387(6) ?
    C14 C15 . 1.369(7) ?
    C14 H14 . 0.9300 ?
    C15 C16 . 1.390(7) ?
    C15 H15 . 0.9300 ?
    C16 C17 . 1.392(7) ?
    C16 C19 . 1.530(7) ?
    C17 C18 . 1.371(6) ?
    C17 H17 . 0.9300 ?
    C18 H18 . 0.9300 ?
    C19 C21 . 1.477(8) ?
    C19 C20 . 1.480(8) ?
    C19 H19 . 0.9800 ?
    C20 H20A . 0.9600 ?
    C20 H20B . 0.9600 ?
    C20 H20C . 0.9600 ?
    C21 H21A . 0.9600 ?
    C21 H21B . 0.9600 ?
    C21 H21C . 0.9600 ?
loop_
    _geom_angle_atom_site_label_1
    _geom_angle_atom_site_label_2
    _geom_angle_atom_site_label_3
    _geom_angle_site_symmetry_1
    _geom_angle_site_symmetry_3
    _geom_angle
    _geom_angle_publ_flag
    C1 N1 N2 . . 122.2(4) ?
    C1 N1 H1 . . 118.9 ?
    N2 N1 H1 . . 118.9 ?
    C2 N2 N1 . . 115.9(4) ?
    C1 N3 N4 . . 120.3(4) ?
    C1 N3 H3 . . 119.9 ?
    N4 N3 H3 . . 119.9 ?
    C12 N4 N3 . . 115.3(4) ?
    N1 C1 N3 . . 115.3(4) ?
    N1 C1 S1 . . 124.7(3) ?
    N3 C1 S1 . . 120.0(4) ?
    N2 C2 C3 . . 120.8(5) ?
    N2 C2 H2 . . 119.6 ?
    C3 C2 H2 . . 119.6 ?
    C8 C3 C4 . . 116.7(5) ?
    C8 C3 C2 . . 122.9(5) ?
    C4 C3 C2 . . 120.3(5) ?
    C5 C4 C3 . . 120.0(6) ?
    C5 C4 H4 . . 120.0 ?
    C3 C4 H4 . . 120.0 ?
    C4 C5 C6 . . 123.9(7) ?
    C4 C5 H5 . . 118.0 ?
    C6 C5 H5 . . 118.0 ?
    C5 C6 C7 . . 116.1(6) ?
    C5 C6 C9 . . 122.7(7) ?
    C7 C6 C9 . . 121.1(7) ?
    C8 C7 C6 . . 122.0(6) ?
    C8 C7 H7 . . 119.0 ?
    C6 C7 H7 . . 119.0 ?
    C7 C8 C3 . . 121.2(6) ?
    C7 C8 H8 . . 119.4 ?
    C3 C8 H8 . . 119.4 ?
    C6 C9 C11 . . 115.7(6) ?
    C6 C9 C10 . . 115.3(6) ?
    C11 C9 C10 . . 127.4(7) ?
    C6 C9 H9 . . 94.1 ?
    C11 C9 H9 . . 94.1 ?
    C10 C9 H9 . . 94.1 ?
    C9 C10 H10A . . 109.5 ?
    C9 C10 H10B . . 109.5 ?
    H10A C10 H10B . . 109.5 ?
    C9 C10 H10C . . 109.5 ?
    H10A C10 H10C . . 109.5 ?
    H10B C10 H10C . . 109.5 ?
    C9 C11 H11A . . 109.5 ?
    C9 C11 H11B . . 109.5 ?
    H11A C11 H11B . . 109.5 ?
    C9 C11 H11C . . 109.5 ?
    H11A C11 H11C . . 109.5 ?
    H11B C11 H11C . . 109.5 ?
    N4 C12 C13 . . 121.7(4) ?
    N4 C12 H12 . . 119.2 ?
    C13 C12 H12 . . 119.2 ?
    C14 C13 C18 . . 118.0(4) ?
    C14 C13 C12 . . 122.7(4) ?
    C18 C13 C12 . . 119.3(4) ?
    C15 C14 C13 . . 120.4(5) ?
    C15 C14 H14 . . 119.8 ?
    C13 C14 H14 . . 119.8 ?
    C14 C15 C16 . . 122.8(5) ?
    C14 C15 H15 . . 118.6 ?
    C16 C15 H15 . . 118.6 ?
    C15 C16 C17 . . 115.8(4) ?
    C15 C16 C19 . . 119.4(5) ?
    C17 C16 C19 . . 124.8(5) ?
    C18 C17 C16 . . 121.8(5) ?
    C18 C17 H17 . . 119.1 ?
    C16 C17 H17 . . 119.1 ?
    C17 C18 C13 . . 121.0(5) ?
    C17 C18 H18 . . 119.5 ?
    C13 C18 H18 . . 119.5 ?
    C21 C19 C20 . . 113.3(5) ?
    C21 C19 C16 . . 115.3(5) ?
    C20 C19 C16 . . 108.8(5) ?
    C21 C19 H19 . . 106.3 ?
    C20 C19 H19 . . 106.3 ?
    C16 C19 H19 . . 106.3 ?
    C19 C20 H20A . . 109.5 ?
    C19 C20 H20B . . 109.5 ?
    H20A C20 H20B . . 109.5 ?
    C19 C20 H20C . . 109.5 ?
    H20A C20 H20C . . 109.5 ?
    H20B C20 H20C . . 109.5 ?
    C19 C21 H21A . . 109.5 ?
    C19 C21 H21B . . 109.5 ?
    H21A C21 H21B . . 109.5 ?
    C19 C21 H21C . . 109.5 ?
    H21A C21 H21C . . 109.5 ?
    H21B C21 H21C . . 109.5 ?
loop_
    _geom_hbond_atom_site_label_D
    _geom_hbond_atom_site_label_H
    _geom_hbond_atom_site_label_A
    _geom_hbond_site_symmetry_A
    _geom_hbond_distance_DH
    _geom_hbond_distance_HA
    _geom_hbond_distance_DA
    _geom_hbond_angle_DHA
    N3 H3 S1 3_575 0.86 2.58 3.381(4) 155.2
data_global
_journal_date_recd_electronic     2013-09-19
_journal_date_accepted     2013-10-04
_journal_name_full     'Acta Crystallographica, Section E'
_journal_year     2013
_journal_volume     69
_journal_issue     11
_journal_page_first     o1663
_journal_page_last     o1663
_journal_paper_category     QO
_journal_paper_doi     10.1107/S1600536813027293
_journal_coeditor_code     CV5428
_publ_contact_author_name     'Yong Wang'
_publ_contact_author_address
;
College of Chemistry and Chemical Engineering,
Liaocheng University, Shandong 252059,
People's Republic of China
;
_publ_contact_author_email     'yongwang@lcu.edu.cn'
_publ_contact_author_fax     '86 635 82306828'
_publ_contact_author_phone     '86 635 8230682'
_publ_section_title
;
1,5-Bis(4-isopropylbenzylidene)thiocarbonohydrazide
;
loop_
    _publ_author_name
    _publ_author_address
    'Yan-Hua Han'
;
Liaocheng Technician College,
Shandong 252059,
People's Republic of China
;
    'Qiao Zhao'
;
College of Chemistry and Chemical Engineering,
Liaocheng University,
Shandong 252059,
People's Republic of China
;
    'Yong Wang'
;
College of Chemistry and Chemical Engineering,
Liaocheng University,
Shandong 252059,
People's Republic of China
;
