# Supplementary material for: 1,5-Bis(4-iso­propyl­benzyl­idene)thio­carbonohydrazide
Source: Acta Crystallogr Sect E Struct Rep Online. 2013 Oct 19;69(Pt 11):o1663. doi: 10.1107/S1600536813027293 (PMC3884323; doi:10.1107/S1600536813027293)
Supplement: Supplementary file 2 [file e-69-o1663-Isup2.hkl]

# 
# h,k,l, Fc-squared, Fo-squared, sigma(Fo-squared) and status flag 
# 
data_I
_shelx_title ' 2 in P2(1)/c' 
_shelx_refln_list_code          4 
_shelx_F_calc_maximum      150.54 
_exptl_crystal_F_000       784.00 
_reflns_d_resolution_high  0.8395 
 
loop_ 
 _symmetry_equiv_pos_as_xyz 
 'x, y, z' 
 '-x, y+1/2, -z+1/2' 
 '-x, -y, -z' 
 'x, -y-1/2, z-1/2' 
 
_cell_length_a    18.0816 
_cell_length_b    11.1288 
_cell_length_c    10.6170 
_cell_angle_alpha  90.000 
_cell_angle_beta   95.330 
_cell_angle_gamma  90.000 
 
_shelx_F_squared_multiplier     1.000 
 
loop_ 
 _refln_index_h 
 _refln_index_k 
 _refln_index_l 
 _refln_F_squared_calc 
 _refln_F_squared_meas 
 _refln_F_squared_sigma 
 _refln_observed_status 
   3   0   0     3595.01     4112.88    112.44 o 
   4   0   0     1192.33      735.01     18.64 o 
   7   0   0        2.94       -5.17      3.45 o 
   8   0   0        1.66        4.61      3.61 o 
   9   0   0     1733.18     1654.96     41.69 o 
  10   0   0     1683.13     2221.74     54.76 o 
  11   0   0       15.78       10.50      5.01 o 
  12   0   0       17.54       10.05      5.58 o 
  13   0   0       40.04       25.50     17.87 o 
  14   0   0      348.40      413.54     23.58 o 
  15   0   0        0.31      -10.81      9.77 o 
  16   0   0        4.41       16.66     11.20 o 
  17   0   0        3.38        2.43     15.08 o 
  18   0   0       32.50       38.52     19.49 o 
  19   0   0        1.93      -11.98     15.89 o 
  20   0   0        9.74       56.09     22.82 o 
  21   0   0       36.71       58.64     24.46 o 
   2   1   0      233.76      236.13      8.07 o 
   3   1   0      174.54      219.27      6.90 o 
   4   1   0     1182.98      736.48     14.61 o 
   5   1   0     5284.86     4235.17     74.63 o 
   7   1   0       77.28       86.26      6.34 o 
   8   1   0       11.34       19.36      2.83 o 
   9   1   0       57.18       38.15      3.63 o 
  10   1   0     1845.37     1874.87     33.28 o 
  11   1   0      600.15      611.10     15.30 o 
  12   1   0       32.22       39.85      7.59 o 
  13   1   0        1.45       -2.72      5.27 o 
  14   1   0        0.03        5.64      6.90 o 
  15   1   0       26.95       49.77     13.19 o 
  16   1   0        1.63        6.91      8.56 o 
  17   1   0        6.08       -1.31     10.15 o 
  18   1   0       19.90       23.73     12.84 o 
  19   1   0        0.00       15.04     12.84 o 
  20   1   0       33.37       34.77     14.93 o 
  21   1   0        0.20       -1.06     12.87 o 
   0   2   0     6919.72     6149.47    238.96 o 
   2   2   0    12165.88    12406.24    339.73 o 
   3   2   0     2095.60     1732.01     31.87 o 
   4   2   0     3155.63     2766.00     49.69 o 
   5   2   0      618.16      556.58     12.25 o 
   6   2   0       20.02       19.85      2.54 o 
   7   2   0     1134.89     1067.31     21.36 o 
   8   2   0       30.66       35.35      3.56 o 
   9   2   0      342.25      343.05     10.40 o 
  10   2   0       18.85       14.01      2.86 o 
  11   2   0        1.39        7.58      4.47 o 
  12   2   0       90.87      101.50      7.53 o 
  13   2   0       47.28       34.80      5.99 o 
  14   2   0       30.34       25.33      6.16 o 
  15   2   0        7.66        8.96      8.48 o 
  16   2   0       11.19       -0.49      8.05 o 
  17   2   0       14.03        5.47     13.51 o 
  18   2   0       16.03       10.53     14.25 o 
  19   2   0       14.99       -6.75     11.30 o 
  20   2   0        1.02        9.99     12.62 o 
  21   2   0        1.83        3.41     13.42 o 
   1   3   0      375.63      453.50     17.83 o 
   2   3   0      568.87      385.46     21.36 o 
   3   3   0     8996.17     9438.68    260.49 o 
   4   3   0     3138.30     3243.79     75.16 o 
   5   3   0      423.41      284.57     15.11 o 
   7   3   0      910.48      721.87     16.05 o 
   8   3   0       38.92       39.05      3.76 o 
  10   3   0     1239.42     1153.09     28.16 o 
  11   3   0      384.95      455.62     15.18 o 
  12   3   0      306.18      250.70     11.17 o 
  13   3   0      174.07      189.14     10.44 o 
  14   3   0       86.38       95.79      8.44 o 
  15   3   0       29.62       51.48     10.07 o 
  16   3   0        3.34       -1.17      8.06 o 
  17   3   0       74.26       81.75     12.44 o 
  18   3   0        0.11        2.96     11.07 o 
  19   3   0       25.03       14.39     12.72 o 
  20   3   0       12.80       26.72     14.73 o 
   0   4   0      292.72      396.05     23.82 o 
   1   4   0      686.93      644.89     23.15 o 
   2   4   0       33.37       58.16      6.89 o 
   3   4   0     1065.23     1112.36     35.80 o 
   4   4   0      128.18      150.19      9.99 o 
   5   4   0     5754.92     5343.03    123.37 o 
   6   4   0      299.50      332.78     13.75 o 
   7   4   0        3.83        6.21      3.11 o 
   8   4   0      153.36      119.60      6.33 o 
   9   4   0      294.12      282.05      9.30 o 
  10   4   0      172.14      215.62     11.45 o 
  11   4   0      217.01      219.63     11.92 o 
  12   4   0       80.19       89.44     10.66 o 
  13   4   0       24.17       30.32      7.31 o 
  14   4   0       37.46       56.00      8.80 o 
  15   4   0        1.11       -5.23      6.46 o 
  16   4   0        6.50        9.55      8.91 o 
  17   4   0        2.56       -5.67      8.64 o 
  18   4   0       25.45       15.98     10.07 o 
  19   4   0        6.12       18.16     12.56 o 
  20   4   0        0.15       -1.59     23.91 o 
   1   5   0      188.69      175.84     12.14 o 
   2   5   0       16.00       37.18     11.03 o 
   3   5   0      105.38       68.41      8.25 o 
   4   5   0     1029.38     1193.39     39.29 o 
   5   5   0      180.51      236.71     11.48 o 
   6   5   0      672.01      739.93     22.67 o 
   7   5   0        5.35        2.54      4.56 o 
   8   5   0        6.19        0.02      4.18 o 
   9   5   0      124.21      150.63     12.07 o 
  10   5   0       38.49       43.25      8.69 o 
  11   5   0       28.88       33.06     12.68 o 
  12   5   0       35.20       36.30      8.69 o 
  13   5   0        5.06        9.97      8.31 o 
  14   5   0        3.63       -9.27      9.38 o 
  15   5   0       18.45       -1.37      8.18 o 
  16   5   0        0.35       -9.46      6.44 o 
  17   5   0        9.18        7.72      9.66 o 
  18   5   0        7.93       -7.31      9.29 o 
  19   5   0       30.33       21.40     13.20 o 
   0   6   0       53.80       50.78     12.48 o 
   1   6   0      287.39      346.11     17.86 o 
   2   6   0      187.94      206.30     14.94 o 
   3   6   0       90.47       94.01     10.43 o 
   4   6   0       95.12       80.64      9.65 o 
   5   6   0       37.21       45.05      6.78 o 
   6   6   0        0.13        1.31      5.15 o 
   7   6   0      179.46      188.08     11.86 o 
   8   6   0      369.38      315.57     14.66 o 
   9   6   0      389.39      414.65     22.79 o 
  10   6   0      387.59      431.31     19.53 o 
  11   6   0      345.74      340.72     22.03 o 
  12   6   0       20.68       10.53      8.64 o 
  13   6   0       53.60       77.89     11.27 o 
  14   6   0       93.20      102.51     12.53 o 
  15   6   0        1.96        0.50      9.61 o 
  16   6   0        2.43       -2.23      8.95 o 
  17   6   0        3.64        2.19     12.72 o 
  18   6   0        6.02        9.85     10.48 o 
  19   6   0        0.23      -10.28      9.70 o 
   1   7   0      393.39      506.87     23.81 o 
   2   7   0      657.35      654.18     28.03 o 
   3   7   0       46.20       70.32      8.29 o 
   4   7   0       12.80        6.90      3.97 o 
   5   7   0       75.39       46.40     52.92 o 
   6   7   0      236.74      215.22     17.12 o 
   7   7   0        1.97       -8.25      5.86 o 
   8   7   0      509.91      566.24     28.30 o 
   9   7   0      254.06      258.04     21.44 o 
  10   7   0       25.31       26.81     12.46 o 
  11   7   0        1.06       -0.02     10.88 o 
  12   7   0       30.73       16.89     11.44 o 
  13   7   0       28.83       23.52     12.08 o 
  14   7   0        0.53        5.33      9.29 o 
  15   7   0        0.01      -12.02      8.60 o 
  16   7   0        0.38       -1.77      9.47 o 
  17   7   0       10.04        3.14     10.20 o 
  18   7   0        3.70       -3.20      9.81 o 
   0   8   0      248.31      219.20     25.63 o 
   1   8   0      121.35      125.80     14.45 o 
   2   8   0       86.31       93.92     10.53 o 
   3   8   0        0.15        3.06      4.79 o 
   4   8   0        4.48        5.61      7.79 o 
   5   8   0       78.14       42.69     38.33 o 
   6   8   0       23.42       24.83      8.20 o 
   7   8   0       26.57       21.80     24.16 o 
   8   8   0       77.05       79.39     14.65 o 
   9   8   0       87.13       92.55     15.46 o 
  10   8   0       12.79       -4.74     14.27 o 
  11   8   0        0.54        4.15     14.11 o 
  12   8   0       68.10       59.74     14.01 o 
  13   8   0       10.13      -13.57     11.01 o 
  14   8   0        2.96      -11.27     11.41 o 
  15   8   0        4.31      -24.92     21.43 o 
  16   8   0        2.36       18.51     13.42 o 
  17   8   0        0.00      -16.13     10.75 o 
   1   9   0        0.00       -9.75      9.39 o 
   2   9   0      104.62      102.18     12.26 o 
   3   9   0       55.08       63.71     10.59 o 
   4   9   0        1.87       10.69      8.17 o 
   5   9   0       66.16       71.13     14.81 o 
   6   9   0       11.32       17.76      8.49 o 
   7   9   0        5.74        1.40     10.19 o 
   8   9   0       45.47       29.24     12.49 o 
   9   9   0       23.40       14.94     20.58 o 
  10   9   0        0.40       -2.97     10.95 o 
  11   9   0        4.05        1.65     11.24 o 
  12   9   0        2.13        5.83     15.34 o 
  13   9   0        0.80      -13.70     11.39 o 
  14   9   0        4.17       -2.66     12.28 o 
  15   9   0       11.47       15.43     13.44 o 
   0  10   0       11.54       22.24     14.72 o 
   1  10   0        0.24       -2.97      7.68 o 
   2  10   0        5.17        5.20      8.08 o 
   3  10   0        9.61       17.21      8.85 o 
   4  10   0        6.48       12.56     11.85 o 
   5  10   0        1.08       -4.69      7.44 o 
   6  10   0       34.29       47.24     16.58 o 
   7  10   0       10.27        7.59     10.92 o 
   8  10   0      111.33      128.77     18.39 o 
   9  10   0       60.38       95.75     17.51 o 
  10  10   0        5.40       -4.57     11.35 o 
  11  10   0        7.97        7.11     12.01 o 
  12  10   0       19.55       22.10     16.74 o 
  13  10   0        0.91        0.06     13.09 o 
  14  10   0        0.02       17.05     13.68 o 
   1  11   0       18.06       20.55      9.51 o 
   2  11   0        1.13       -3.24      7.85 o 
   3  11   0       10.64       11.00      9.33 o 
   4  11   0        1.27        3.49      8.58 o 
   5  11   0       14.59        0.71     10.48 o 
   6  11   0        3.48       -8.20     18.40 o 
   7  11   0       14.83        0.94     11.72 o 
   8  11   0       24.00       29.56     13.47 o 
   9  11   0       15.64       21.97     13.19 o 
  10  11   0       14.22       13.96     12.92 o 
  11  11   0       10.16       12.00     13.79 o 
   0  12   0       20.37        9.10     12.28 o 
   1  12   0        0.09       -8.56      9.25 o 
   2  12   0        4.43        4.96     11.86 o 
   3  12   0        1.40       -1.02     10.03 o 
   4  12   0       10.79       16.10     13.00 o 
   5  12   0        7.59       23.53     12.87 o 
   6  12   0        0.65       -5.57     17.80 o 
   7  12   0       10.29       13.11     13.16 o 
   8  12   0        9.11       12.08     14.04 o 
   9  12   0        3.40      -13.23     12.02 o 
   1  13   0        0.50       -1.36      8.72 o 
   2  13   0        2.69       -5.26      8.09 o 
   3  13   0        5.19        6.71     12.63 o 
   4  13   0        0.02       -9.28     12.82 o 
 -21   1   1       31.68       48.84     21.19 o 
 -20   1   1        0.01       -5.49     11.90 o 
 -19   1   1        1.57        1.17     13.02 o 
 -18   1   1       34.15       54.01     11.66 o 
 -17   1   1       63.30       45.12      9.81 o 
 -14   1   1       21.71       14.52      7.22 o 
 -13   1   1      441.56      470.25     17.08 o 
 -12   1   1      361.28      325.08     11.40 o 
 -11   1   1        4.93       12.22      4.53 o 
 -10   1   1      640.71      489.51     13.87 o 
  -9   1   1     2724.74     3467.47     57.68 o 
  -8   1   1     1855.68     1321.60     25.86 o 
  -6   1   1     1066.70     1344.80     29.29 o 
  -5   1   1      876.64      735.27     18.58 o 
  -4   1   1     1364.32     1498.31     31.33 o 
  -2   1   1     7998.52     8193.00    183.06 o 
  -1   1   1      420.96      349.78     11.54 o 
   1   1   1        7.94        8.51      4.91 o 
   2   1   1     8310.40     8288.45    184.56 o 
   3   1   1     3760.71     4106.55    113.97 o 
   4   1   1        2.44        0.78      3.56 o 
   5   1   1     2638.13     2699.88     54.29 o 
   6   1   1      535.65      419.84      9.95 o 
   8   1   1      770.46     1061.14     21.61 o 
   9   1   1      563.22      367.09     11.42 o 
  11   1   1       69.59      103.77      5.96 o 
  12   1   1     1432.34     1480.02     30.37 o 
  13   1   1      210.91      205.32     10.39 o 
  14   1   1      393.15      441.03     19.79 o 
  15   1   1       68.26       69.23     32.09 o 
  16   1   1       51.76       93.80     15.37 o 
  17   1   1        0.46        1.67     11.19 o 
  18   1   1        2.89       14.86     12.56 o 
  19   1   1        0.92       15.21     12.86 o 
  20   1   1        5.73        6.23     12.47 o 
  21   1   1        1.07      -18.43     12.29 o 
 -21   2   1        0.98       -4.48     16.61 o 
 -20   2   1        2.82       -0.22     11.99 o 
 -19   2   1        0.66        6.49     10.03 o 
 -18   2   1       37.25       16.60     22.91 o 
 -17   2   1       33.69       24.13      9.63 o 
 -16   2   1      148.88      144.74     12.14 o 
 -15   2   1       71.00       93.00     10.39 o 
 -14   2   1       41.66       38.32      8.19 o 
 -13   2   1       95.53      108.69      8.31 o 
 -12   2   1      407.62      365.85     12.54 o 
 -10   2   1       11.70       12.42      6.12 o 
  -9   2   1      871.57      897.22     43.84 o 
  -8   2   1     4303.89     4978.11     99.98 o 
  -7   2   1      498.07      332.76     12.55 o 
  -6   2   1      537.24      699.14     17.32 o 
  -4   2   1        6.89        3.08      2.38 o 
  -3   2   1    15417.50    15595.54    300.09 o 
  -1   2   1      652.37      877.25     26.86 o 
   0   2   1       28.15       34.68      3.54 o 
   1   2   1    12820.55    13130.59    358.42 o 
   3   2   1     3014.90     2397.90     68.72 o 
   4   2   1     3844.06     4467.61    102.19 o 
   5   2   1       58.57       43.39      4.75 o 
   6   2   1      699.74      595.55     14.57 o 
   7   2   1        1.95        2.32      2.21 o 
   9   2   1       12.25       15.15      3.74 o 
  10   2   1       11.29       20.00      5.00 o 
  11   2   1      351.04      389.96     11.96 o 
  12   2   1      164.19      164.18      9.93 o 
  13   2   1       63.32       82.26      9.58 o 
  14   2   1       48.72       53.20      8.19 o 
  15   2   1        0.36        1.79      8.24 o 
  16   2   1       28.62       15.70     19.08 o 
  17   2   1       23.90       26.72     25.04 o 
  18   2   1       38.37       38.03     14.12 o 
  19   2   1        0.99      -10.80     10.72 o 
  20   2   1        3.54       21.47     13.92 o 
 -20   3   1       29.52       16.25     12.86 o 
 -19   3   1        1.74       -9.03      9.65 o 
 -18   3   1       59.54       54.99     11.97 o 
 -17   3   1       10.24        3.45      9.02 o 
 -16   3   1        0.11        3.23      7.42 o 
 -15   3   1        5.12        2.16      7.24 o 
 -14   3   1       51.81       51.42      7.45 o 
 -13   3   1       29.31       18.32      7.36 o 
 -12   3   1        0.72        1.78      5.63 o 
 -11   3   1       20.00        8.44      5.27 o 
 -10   3   1       14.48        7.31      4.66 o 
  -9   3   1      170.74      239.83     10.46 o 
  -8   3   1      224.94      297.34     11.65 o 
  -7   3   1      726.72      911.53     26.16 o 
  -6   3   1      396.55      467.48     12.41 o 
  -5   3   1      567.29      541.38     13.75 o 
  -4   3   1      550.39      557.88     16.24 o 
  -1   3   1     1197.06     1248.62     31.42 o 
   0   3   1       45.26       38.81      5.89 o 
   2   3   1    10477.00     9182.62    252.88 o 
   5   3   1     1106.44      926.02     30.98 o 
   6   3   1      207.05      202.82     12.40 o 
   7   3   1      676.36      699.59     15.88 o 
  11   3   1        0.39       -2.29      3.19 o 
  12   3   1        1.00        2.77      4.36 o 
  13   3   1        9.73        2.08      5.48 o 
  14   3   1      179.57      172.14     11.87 o 
  15   3   1       27.38       33.49      7.64 o 
  16   3   1       12.83       10.03     10.30 o 
  17   3   1        7.59        3.67     13.66 o 
  18   3   1        3.13        1.91     35.01 o 
  19   3   1        0.49      -17.83     17.48 o 
  20   3   1        2.00       12.96     13.70 o 
 -20   4   1        4.59       18.24     13.40 o 
 -19   4   1       16.24        4.90     10.48 o 
 -18   4   1       22.55       15.53     10.09 o 
 -17   4   1       23.54       16.68      9.58 o 
 -16   4   1       11.92        0.53      7.63 o 
 -15   4   1       87.27       69.23      8.10 o 
 -14   4   1       81.16       87.59     17.77 o 
 -13   4   1        4.43        9.68      6.48 o 
 -12   4   1       84.23       93.20      9.10 o 
 -11   4   1       88.81       91.62     12.77 o 
 -10   4   1       11.97       11.26      5.49 o 
  -9   4   1      206.65      229.51     11.40 o 
  -6   4   1      434.11      527.51     20.16 o 
  -5   4   1      317.49      224.97     10.05 o 
  -4   4   1      183.14      245.06     12.04 o 
  -3   4   1       81.50       87.09     10.57 o 
  -2   4   1      135.79       98.39      8.47 o 
  -1   4   1      147.36      203.39     11.57 o 
   0   4   1      712.09      788.80     27.25 o 
   1   4   1     3738.19     4033.72    161.93 o 
   2   4   1     4996.64     4719.39    133.53 o 
   4   4   1     3311.14     3215.69    122.00 o 
   5   4   1      177.83      156.51      8.04 o 
   6   4   1        7.26       10.20      3.98 o 
   7   4   1      166.59      182.25      8.84 o 
   8   4   1      661.78      616.91     20.96 o 
   9   4   1       12.76       12.49      4.12 o 
  10   4   1      443.73      359.95     13.26 o 
  11   4   1       79.75      115.13      8.91 o 
  12   4   1      277.32      309.92     16.68 o 
  13   4   1      212.44      244.59     14.02 o 
  14   4   1        0.23        2.38      7.07 o 
  15   4   1      191.54      204.14     13.25 o 
  16   4   1       75.47       67.76     16.23 o 
  17   4   1        2.08        9.38     10.28 o 
  18   4   1        0.39        0.09     11.11 o 
  19   4   1        5.61       -5.75     27.78 o 
  20   4   1        0.66        0.10     12.82 o 
 -19   5   1       11.63       19.57     12.13 o 
 -18   5   1       21.99       11.34     10.46 o 
 -17   5   1        0.08      -11.67      7.78 o 
 -16   5   1       39.69       32.36     12.49 o 
 -15   5   1        4.73       -0.21      8.59 o 
 -14   5   1       16.40        9.64      7.02 o 
 -13   5   1        7.98       -1.10      6.27 o 
 -12   5   1        5.68       18.31      6.95 o 
 -11   5   1       67.19       58.83      8.09 o 
 -10   5   1        1.73        1.08      5.68 o 
  -9   5   1      549.82      546.08     18.61 o 
  -8   5   1      402.67      412.73     12.16 o 
  -7   5   1       89.62       73.08      7.11 o 
  -6   5   1       12.13        6.37      4.67 o 
  -5   5   1       24.45       15.20      5.01 o 
  -3   5   1      356.70      234.07     13.61 o 
  -2   5   1       77.62      112.67      8.26 o 
  -1   5   1     1076.66     1249.80     33.50 o 
   0   5   1     1570.56     1736.33     57.80 o 
   1   5   1      484.79      462.69     19.97 o 
   2   5   1      491.19      573.91     46.60 o 
   4   5   1      919.82      668.82     25.20 o 
   5   5   1     4869.00     5633.94    131.30 o 
   6   5   1      118.00       90.58      7.99 o 
   7   5   1      122.64      110.39      7.77 o 
   8   5   1      291.49      260.88     11.33 o 
   9   5   1       68.26       75.15      7.21 o 
  10   5   1        5.57        9.36      7.57 o 
  11   5   1      215.36      211.53     14.90 o 
  12   5   1        1.22        4.79      8.26 o 
  13   5   1      151.13      144.20     19.17 o 
  14   5   1      215.31      220.94     16.00 o 
  15   5   1       47.34       52.46      9.08 o 
  16   5   1        0.27       -2.41      6.94 o 
  17   5   1        1.53        8.56     10.10 o 
  18   5   1        0.54        6.13     11.44 o 
  19   5   1       13.35       34.34     14.03 o 
 -19   6   1        0.09      -14.22      9.48 o 
 -18   6   1        5.03       12.31     10.16 o 
 -17   6   1        4.99       13.71     13.35 o 
 -16   6   1        0.16        1.12      9.27 o 
 -15   6   1        7.39        0.33      8.73 o 
 -14   6   1        0.13        9.39      7.03 o 
 -13   6   1       29.07       18.79      7.42 o 
 -12   6   1       14.28       16.53      9.34 o 
 -11   6   1       46.73       55.86     10.20 o 
 -10   6   1      290.29      284.37     41.04 o 
  -9   6   1      100.16       77.36     12.57 o 
  -8   6   1      117.37      151.48     15.48 o 
  -7   6   1        5.21       13.46      6.14 o 
  -6   6   1       31.67       55.51     10.15 o 
  -5   6   1       97.85      111.44     10.87 o 
  -4   6   1      139.43      159.40     12.86 o 
  -3   6   1       31.73       36.62      6.50 o 
  -2   6   1       24.88       19.82      5.61 o 
  -1   6   1       81.62       86.38      8.40 o 
   0   6   1      370.70      469.02     73.09 o 
   1   6   1      165.08      243.74     15.88 o 
   2   6   1       90.86      125.70     11.72 o 
   3   6   1       56.62       40.09      8.24 o 
   4   6   1       20.90       34.07      8.40 o 
   5   6   1        1.30        3.06      4.02 o 
   6   6   1      275.08      372.99     22.59 o 
   7   6   1      247.61      200.21     12.43 o 
   8   6   1      187.23      195.52     19.94 o 
   9   6   1       50.45       58.63     12.12 o 
  10   6   1       51.74       38.70     16.75 o 
  11   6   1        1.90       10.34     14.19 o 
  12   6   1        0.09        2.27      7.71 o 
  13   6   1       42.23       24.81      9.29 o 
  14   6   1       49.95       47.10     10.35 o 
  15   6   1        2.96        0.99      8.25 o 
  16   6   1       17.86       19.57      8.46 o 
  17   6   1        1.17       -2.09     11.83 o 
  18   6   1        0.06        1.29     10.92 o 
 -18   7   1        5.42      -18.36     12.24 o 
 -17   7   1       32.57       45.30     15.40 o 
 -16   7   1       12.91        2.75      9.74 o 
 -15   7   1        0.82      -12.79      8.53 o 
 -14   7   1       27.27       40.68     12.96 o 
 -13   7   1       59.00       61.90     16.93 o 
 -12   7   1       43.76       32.05     17.85 o 
 -11   7   1        4.63       13.53     11.24 o 
 -10   7   1       11.13       20.87     11.59 o 
  -9   7   1       34.30       43.61     12.23 o 
  -8   7   1       74.45       68.56     13.26 o 
  -7   7   1      247.91      250.34     29.61 o 
  -6   7   1      122.12       74.42     23.98 o 
  -5   7   1       29.69       11.64     17.82 o 
  -4   7   1        0.13       -2.93      3.99 o 
  -3   7   1       23.65       15.01      6.62 o 
  -2   7   1      223.99      295.00     15.32 o 
  -1   7   1      199.14      189.05     17.11 o 
   0   7   1      229.35      282.71     18.93 o 
   1   7   1       82.29       65.20     10.33 o 
   2   7   1        9.31       -9.12      6.82 o 
   3   7   1      103.62      130.06     13.54 o 
   4   7   1       90.65       84.21      9.41 o 
   5   7   1       26.72       14.85      6.76 o 
   6   7   1       50.56       28.16     18.58 o 
   7   7   1       43.28       38.56     11.87 o 
   8   7   1       92.65       98.37     14.64 o 
   9   7   1      147.77      152.60     17.28 o 
  10   7   1      207.94      217.14     23.35 o 
  11   7   1      218.66      215.74     20.18 o 
  12   7   1       43.23       36.28     12.29 o 
  13   7   1        9.69       -0.69     10.24 o 
  14   7   1        0.00       -0.11      8.58 o 
  15   7   1        0.71       -5.20      8.79 o 
  16   7   1        1.13        9.26     11.74 o 
  17   7   1        0.69        1.38      8.33 o 
 -17   8   1        6.24       -0.62     13.17 o 
 -16   8   1        6.76        0.91     12.44 o 
 -15   8   1        0.55       -3.85     12.42 o 
 -14   8   1        0.07       -3.43     11.18 o 
 -13   8   1        4.72       -0.24     15.40 o 
 -12   8   1        7.52       -4.24     11.19 o 
 -11   8   1       25.46       26.27     11.87 o 
 -10   8   1       25.34       14.83     14.99 o 
  -9   8   1        3.27       -5.22     11.23 o 
  -8   8   1       78.69       75.41     25.99 o 
  -7   8   1      171.52      227.79     20.32 o 
  -6   8   1      431.38      366.40     18.08 o 
  -5   8   1       68.01       42.44     17.45 o 
  -4   8   1        3.06        9.83      7.63 o 
  -3   8   1        6.94       18.69      7.42 o 
  -2   8   1        3.28       12.78      7.19 o 
   0   8   1       57.76       65.54     11.69 o 
   1   8   1        6.77       16.17      9.21 o 
   2   8   1        6.43        7.75     18.09 o 
   3   8   1       26.56       23.78      9.38 o 
   4   8   1       86.69       71.29     23.98 o 
   5   8   1        2.81       -5.20      6.53 o 
   6   8   1        1.30       -9.06      6.22 o 
   7   8   1       63.87       31.28     10.64 o 
   8   8   1      370.77      442.71     26.07 o 
   9   8   1        3.10        3.95     10.98 o 
  10   8   1      427.38      451.14     27.08 o 
  11   8   1      196.34      206.90     20.78 o 
  12   8   1       95.81       92.41     15.49 o 
  13   8   1       51.90       34.10     13.29 o 
  14   8   1        4.39       20.09     12.56 o 
  15   8   1        1.79      -15.93     10.62 o 
  16   8   1        0.01      -16.90     11.27 o 
 -15   9   1        0.04       -4.12     13.09 o 
 -14   9   1        0.62       16.84     15.64 o 
 -13   9   1        4.87       16.14     13.09 o 
 -12   9   1       25.33       20.46     13.01 o 
 -11   9   1       39.87       46.99     14.79 o 
 -10   9   1       13.51        7.04     11.76 o 
  -9   9   1       65.65       75.78     14.80 o 
  -8   9   1       61.83       47.75     12.88 o 
  -7   9   1       84.44       86.27     14.60 o 
  -6   9   1      104.44      107.30     16.03 o 
  -5   9   1       23.63       28.63      9.26 o 
  -4   9   1       18.77       20.35      8.86 o 
  -3   9   1        2.53        4.19      8.35 o 
  -2   9   1        0.22        2.99     12.24 o 
  -1   9   1        2.20       -2.76      7.19 o 
   0   9   1      104.52      122.72     12.62 o 
   1   9   1       17.56       25.77     10.38 o 
   2   9   1        3.20       18.06     11.06 o 
   3   9   1        6.17       18.12     10.30 o 
   4   9   1       56.11       50.57      9.57 o 
   5   9   1        1.07       -5.10      7.04 o 
   6   9   1       58.27       65.56     12.38 o 
   7   9   1      203.87      210.93     21.12 o 
   8   9   1       10.37        1.85     10.16 o 
   9   9   1       46.82       65.04     14.42 o 
  10   9   1      181.37      204.39     21.38 o 
  11   9   1       17.32       32.53     13.23 o 
  12   9   1        0.50       -0.69     11.76 o 
  13   9   1        0.06       19.47     12.83 o 
  14   9   1        2.12        5.04     12.66 o 
  15   9   1        1.41        1.81     12.63 o 
 -14  10   1        0.95       -3.61     13.59 o 
 -13  10   1        7.46      -13.57     12.15 o 
 -12  10   1        0.70       -4.83     12.38 o 
 -11  10   1        8.04        7.09     12.76 o 
 -10  10   1       18.85       -1.05     15.43 o 
  -9  10   1        7.87       12.11     11.75 o 
  -8  10   1      156.68      142.74     48.83 o 
  -7  10   1       69.58       77.08     14.49 o 
  -6  10   1       68.13       29.12     11.40 o 
  -5  10   1        1.51       -4.32      8.98 o 
  -4  10   1       31.33       37.33     11.39 o 
  -3  10   1       54.74       74.24     11.15 o 
  -2  10   1        0.01        9.85      8.21 o 
  -1  10   1        1.32       -1.79      7.52 o 
   0  10   1        5.95        0.80      8.16 o 
   1  10   1        0.35       -1.33      7.81 o 
   2  10   1       22.74        4.29     10.05 o 
   3  10   1       13.35       19.80      8.74 o 
   4  10   1       67.73       32.37      9.38 o 
   5  10   1        0.62       -3.70      7.28 o 
   6  10   1       15.37        9.17     12.12 o 
   7  10   1        0.75       -4.35     10.02 o 
   8  10   1        1.36       10.76     11.01 o 
   9  10   1        6.62       -5.11     11.70 o 
  10  10   1        1.09      -11.53     11.36 o 
  11  10   1        0.34        3.06     11.80 o 
  12  10   1       11.37       21.39     13.01 o 
  13  10   1        7.81       -1.92     11.92 o 
 -12  11   1        5.39       -4.49     13.42 o 
 -11  11   1        1.10       -8.45     12.82 o 
 -10  11   1       16.53       11.21     13.44 o 
  -9  11   1        2.89      -12.59     17.82 o 
  -8  11   1       14.63       13.62     12.26 o 
  -7  11   1       38.70       43.56     14.48 o 
  -6  11   1        2.61       20.07     12.30 o 
  -5  11   1        0.47        1.04     15.69 o 
  -4  11   1        9.24       25.22     10.31 o 
  -3  11   1        1.53       10.93     10.99 o 
  -2  11   1        0.52        8.37      9.07 o 
  -1  11   1        2.90       -1.75      8.28 o 
   0  11   1        4.28        5.31      8.81 o 
   1  11   1        0.47       -6.59      8.09 o 
   2  11   1       12.05       17.24      7.79 o 
   3  11   1        2.28       -5.49      8.25 o 
   4  11   1       61.93       57.49     11.62 o 
   5  11   1        9.31        3.47     13.70 o 
   6  11   1        2.33      -16.85     11.24 o 
   7  11   1        4.39      -16.73     15.89 o 
   8  11   1        0.55       -7.51     10.38 o 
   9  11   1        0.97        9.04     12.10 o 
  10  11   1        3.32       -4.40     12.77 o 
  11  11   1        0.15       -9.08     11.58 o 
  -9  12   1        0.00        0.47     12.82 o 
  -8  12   1        1.00       25.54     14.36 o 
  -7  12   1        7.19        4.81     12.33 o 
  -6  12   1        3.17       23.16     13.34 o 
  -5  12   1        0.63       -0.97     12.23 o 
  -4  12   1        0.12      -18.03     13.86 o 
  -3  12   1        0.00       -2.87      9.33 o 
  -2  12   1        0.16      -12.66      8.44 o 
  -1  12   1        0.02       -1.34      8.99 o 
   0  12   1        4.77       -0.61      9.01 o 
   1  12   1        0.10       -7.96      7.64 o 
   2  12   1        2.96        9.32      8.58 o 
   3  12   1        9.53        5.80      8.03 o 
   4  12   1        0.08        0.09      9.48 o 
   5  12   1       11.77       25.49     13.52 o 
   6  12   1        0.23       -3.52     11.73 o 
   7  12   1        0.60      -12.25     10.42 o 
   8  12   1        0.01      -13.03     11.24 o 
  -4  13   1        0.12        5.48     13.39 o 
  -3  13   1        0.46      -23.44     20.67 o 
  -2  13   1        0.06      -12.12     10.06 o 
  -1  13   1       11.55       12.28     10.55 o 
   0  13   1        0.00        4.44      8.88 o 
   1  13   1        3.51       -5.12      8.49 o 
   2  13   1        4.80        5.63     10.48 o 
   3  13   1        0.02        0.04      8.85 o 
 -21   0   2       52.49       19.90     19.91 o 
 -20   0   2        3.48       19.29     18.60 o 
 -19   0   2        0.92        7.64     12.76 o 
 -18   0   2        0.18        1.74     11.41 o 
 -17   0   2       11.85       16.33     16.24 o 
 -16   0   2       27.66       47.97     12.92 o 
 -15   0   2       25.85       30.83     19.23 o 
 -14   0   2      256.47      288.12     21.89 o 
 -13   0   2      113.17      101.59     13.84 o 
 -12   0   2        1.27        0.21     11.39 o 
 -11   0   2      477.52      497.46     17.00 o 
 -10   0   2        0.54        8.01      4.48 o 
  -9   0   2       87.31       78.29      6.52 o 
  -8   0   2       89.08       71.84      6.86 o 
  -7   0   2        1.48        6.12      3.49 o 
  -6   0   2      319.60      338.07     13.95 o 
  -5   0   2     1193.83     1007.76     25.28 o 
  -4   0   2    10592.80    11054.18    426.39 o 
  -2   0   2      768.95      963.05     29.58 o 
  -1   0   2     5544.34     5260.35    145.92 o 
   0   0   2    21802.08    18812.06    724.05 o 
   3   0   2     6284.10     6343.66    174.44 o 
   4   0   2    16561.33    17990.67    487.92 o 
   5   0   2    11191.54    10101.06    276.71 o 
   7   0   2     1568.78     1385.75     34.95 o 
   8   0   2        1.78        2.44      4.44 o 
   9   0   2       74.11       89.76      9.15 o 
  10   0   2      137.76      184.57     12.31 o 
  11   0   2      214.77      214.22     13.90 o 
  12   0   2        8.55        2.26      9.08 o 
  13   0   2        5.05        1.86      8.66 o 
  14   0   2      101.16       63.32     17.75 o 
  15   0   2       60.78       99.07     22.30 o 
  16   0   2      139.54      142.80     26.19 o 
  17   0   2        4.03      -17.92     13.96 o 
  18   0   2      140.90      184.69     30.57 o 
  19   0   2       72.07       66.74     23.89 o 
  20   0   2       23.18        0.27     19.16 o 
 -21   1   2        2.85        4.23     13.65 o 
 -20   1   2       50.09       41.23     12.46 o 
 -19   1   2        8.33        3.35      8.76 o 
 -18   1   2       41.01       39.87      9.61 o 
 -17   1   2       18.92        7.88      8.21 o 
 -16   1   2       59.72       67.74     12.01 o 
 -15   1   2        2.52       12.25      7.57 o 
 -14   1   2       22.04       40.24      8.16 o 
 -13   1   2      324.48      333.31     16.09 o 
 -12   1   2       33.50       38.82      5.90 o 
 -11   1   2       11.42       11.74      4.52 o 
 -10   1   2      312.03      328.28     12.60 o 
  -9   1   2      317.72      269.40      8.14 o 
  -8   1   2        5.28        3.11      2.93 o 
  -7   1   2      382.73      410.69     13.55 o 
  -6   1   2      316.96      402.56     11.57 o 
  -4   1   2     1153.78     1162.23     28.80 o 
  -2   1   2       96.28       56.56      8.61 o 
  -1   1   2     3814.30     3289.16     65.49 o 
   0   1   2     1040.82     1564.88     45.85 o 
   2   1   2      777.98      787.39     20.37 o 
   3   1   2     1060.47     1026.90     22.68 o 
   4   1   2     3041.90     2817.55     50.84 o 
   6   1   2      135.84      110.68      5.45 o 
   7   1   2      952.61      694.89     17.45 o 
   8   1   2      471.46      458.36     18.70 o 
   9   1   2        3.64        4.18      2.40 o 
  10   1   2       33.16       15.66      6.10 o 
  11   1   2       39.78       21.60     11.96 o 
  12   1   2       89.56       85.03      8.64 o 
  13   1   2        2.99       -0.11      4.36 o 
  14   1   2       69.12       94.36     12.59 o 
  15   1   2        3.58       -5.01      9.10 o 
  16   1   2       19.67       -1.05     10.67 o 
  17   1   2      138.68      163.57     19.80 o 
  18   1   2       58.25       54.47     14.94 o 
  19   1   2        0.84       -6.15     11.99 o 
  20   1   2       12.63       14.72     14.43 o 
 -21   2   2        0.01       -6.08     12.11 o 
 -20   2   2        5.89        7.71     10.55 o 
 -19   2   2        9.16       -5.73      9.69 o 
 -18   2   2       35.23       52.03      9.98 o 
 -17   2   2        8.55        9.93      7.83 o 
 -16   2   2       43.41       27.52      8.28 o 
 -15   2   2       25.07       22.79      7.84 o 
 -14   2   2       34.18       28.09      7.80 o 
 -13   2   2        0.01       -2.90      7.30 o 
 -12   2   2      252.17      300.75     13.58 o 
 -11   2   2       26.71       29.53      5.99 o 
 -10   2   2      176.80      188.99     13.67 o 
  -9   2   2     1271.17     1330.91     36.32 o 
  -8   2   2      547.09      498.04     22.45 o 
  -7   2   2     1231.24     1280.33     29.08 o 
  -5   2   2      476.92      424.86     10.93 o 
  -4   2   2      186.20      219.15      8.56 o 
  -3   2   2     3421.52     3263.47    117.70 o 
  -2   2   2     4152.98     3341.82     77.22 o 
  -1   2   2     4098.26     3332.44     77.25 o 
   0   2   2     2247.35     3096.13     87.65 o 
   1   2   2     1797.82     1127.44     34.94 o 
   2   2   2    22661.99    20506.64    555.36 o 
   3   2   2     8869.70     9259.53    253.49 o 
   4   2   2     4335.82     4354.54    122.33 o 
   5   2   2     2034.73     1761.08    112.58 o 
   6   2   2       47.60       70.58      5.20 o 
   7   2   2        5.28        4.29      2.16 o 
   8   2   2       63.89       55.51      4.79 o 
   9   2   2       35.59       41.18      5.65 o 
  10   2   2      106.45      107.85      6.97 o 
  11   2   2       43.99       37.52      7.17 o 
  12   2   2       27.56       13.43      7.57 o 
  13   2   2        4.04       -1.32      5.86 o 
  14   2   2      196.38      239.74     21.98 o 
  15   2   2       15.14        1.66     11.19 o 
  16   2   2       51.72       25.55     12.02 o 
  17   2   2       13.41       21.52     11.98 o 
  18   2   2        3.21       -2.09     10.30 o 
  19   2   2        4.33        9.32     12.63 o 
  20   2   2        1.32       -4.72     12.52 o 
 -20   3   2       51.39       52.55     12.82 o 
 -19   3   2       68.88       73.06     13.40 o 
 -18   3   2        5.68       12.54      8.14 o 
 -17   3   2        0.16        3.40      7.48 o 
 -16   3   2      101.23      108.80     13.96 o 
 -15   3   2       10.11       19.84     10.35 o 
 -14   3   2      106.74      112.08     10.31 o 
 -13   3   2       30.96       41.99      7.50 o 
 -12   3   2      107.49      124.65     10.43 o 
 -11   3   2      388.97      334.87     13.63 o 
  -9   3   2      247.79      226.45     10.42 o 
  -8   3   2      298.50      282.71     12.69 o 
  -7   3   2      817.11     1023.50     24.83 o 
  -6   3   2      667.63      482.81     11.65 o 
  -5   3   2     1908.04     2456.66     57.85 o 
  -4   3   2       24.14       16.44     12.62 o 
  -1   3   2     1743.01     1604.53     39.53 o 
   1   3   2      167.57      182.34      8.32 o 
   2   3   2     1867.98     2285.84     54.58 o 
   5   3   2      157.76      121.55      7.78 o 
   6   3   2      804.62      613.30     36.80 o 
   7   3   2      577.94      848.47     21.34 o 
   8   3   2      503.60      374.02     12.29 o 
  10   3   2        0.34        6.39      3.90 o 
  11   3   2       90.97      104.34      8.82 o 
  12   3   2        2.75        5.84      6.07 o 
  13   3   2       39.79       38.19      7.69 o 
  14   3   2      212.98      253.61     16.62 o 
  15   3   2      218.11      187.16     28.31 o 
  16   3   2      172.33      214.20     32.82 o 
  17   3   2       35.51       19.02     12.19 o 
  18   3   2        2.04       16.54     16.24 o 
  19   3   2        0.16       -2.93     20.71 o 
  20   3   2        0.74       -1.32     12.36 o 
 -20   4   2        8.87        4.72     10.79 o 
 -19   4   2        3.90       -1.95     10.18 o 
 -18   4   2        3.49       12.69     10.02 o 
 -17   4   2        6.95       -8.74      7.44 o 
 -16   4   2       38.05       32.04      8.49 o 
 -15   4   2       24.07       14.24      8.59 o 
 -14   4   2       18.69       13.85      7.51 o 
 -13   4   2       54.59       70.98      9.33 o 
 -12   4   2       38.04       42.53      7.76 o 
 -11   4   2       13.85       29.43      7.24 o 
 -10   4   2       40.37       20.50      7.42 o 
  -9   4   2       64.47       87.25      7.75 o 
  -8   4   2      753.16      792.95     17.94 o 
  -7   4   2     3031.17     2999.97     62.61 o 
  -6   4   2     2410.19     2795.42     67.33 o 
  -5   4   2      363.99      372.59     11.84 o 
  -4   4   2       24.32       28.08      4.36 o 
  -3   4   2       24.81       17.42      4.38 o 
  -2   4   2        9.46       16.16      5.30 o 
  -1   4   2      109.56      114.28      9.37 o 
   0   4   2      173.98      135.01      8.38 o 
   1   4   2       25.46       24.97      5.20 o 
   2   4   2     1145.22     1265.44     40.72 o 
   5   4   2        0.07        0.45      4.12 o 
   6   4   2     1319.66     1125.74     31.89 o 
   8   4   2        6.88        5.20      4.79 o 
   9   4   2      117.86       99.73      9.81 o 
  10   4   2       12.03        5.90      4.27 o 
  11   4   2       32.94       23.03      9.05 o 
  12   4   2        0.78       -4.44      5.81 o 
  13   4   2      273.10      244.37     13.83 o 
  14   4   2       44.40       56.13      9.97 o 
  15   4   2       17.68       27.22     12.92 o 
  16   4   2       11.14       16.72      8.58 o 
  17   4   2        5.20      -10.84     11.52 o 
  18   4   2        5.23       17.16     12.54 o 
  19   4   2        3.19       11.28     12.37 o 
 -19   5   2       36.85       38.95     15.30 o 
 -18   5   2      108.16       84.06     13.65 o 
 -17   5   2       11.65       10.90      9.32 o 
 -16   5   2       59.21       64.65     11.00 o 
 -15   5   2       28.40       44.88      8.73 o 
 -14   5   2       84.28       84.88     10.54 o 
 -13   5   2       13.83       14.92      6.91 o 
 -12   5   2        7.20        2.78      6.60 o 
 -11   5   2       15.82       20.62      6.78 o 
 -10   5   2       16.93       17.39      7.15 o 
  -9   5   2      122.03       84.77      8.21 o 
  -8   5   2       10.64       31.86      8.61 o 
  -7   5   2      273.74      343.99     12.21 o 
  -6   5   2     1184.97     1356.79     43.58 o 
  -5   5   2     1154.11     1237.86     33.72 o 
  -4   5   2      497.98      601.57     19.46 o 
  -3   5   2      339.67      375.89     17.49 o 
  -2   5   2        1.63       -4.38      4.07 o 
  -1   5   2       75.43       64.23      6.91 o 
   0   5   2      269.44      311.98     13.10 o 
   1   5   2      145.06      133.82      9.20 o 
   2   5   2        2.53        0.54      5.36 o 
   3   5   2      210.15      235.57     14.72 o 
   5   5   2       77.80      112.54     10.61 o 
   6   5   2      777.30      808.95     24.97 o 
   7   5   2        2.42       -4.81      4.25 o 
   8   5   2       23.69       33.39      6.02 o 
   9   5   2        7.86       12.64      6.88 o 
  10   5   2      108.05      118.18     11.59 o 
  11   5   2       29.72       43.48      9.22 o 
  12   5   2      453.31      508.56     21.96 o 
  13   5   2      143.01      133.13     11.11 o 
  14   5   2       65.87       70.55      9.35 o 
  15   5   2       21.36       10.32      6.96 o 
  16   5   2        6.63       18.46      8.86 o 
  17   5   2        0.37       -2.44     10.20 o 
  18   5   2        4.27       18.13     12.30 o 
  19   5   2        0.71       -3.09     11.83 o 
 -19   6   2        1.94        5.04     25.01 o 
 -18   6   2        0.03       19.89     21.16 o 
 -17   6   2       13.28        4.73     19.18 o 
 -16   6   2        0.93        4.83     10.17 o 
 -15   6   2       53.48       46.84     11.58 o 
 -14   6   2        0.13       -5.38      7.01 o 
 -13   6   2       44.20       42.38      8.44 o 
 -12   6   2       37.17       35.37      8.26 o 
 -11   6   2        1.58       -2.64      6.89 o 
 -10   6   2        7.19       17.54      7.83 o 
  -9   6   2       74.81      106.11     28.40 o 
  -8   6   2       97.76       99.71     19.16 o 
  -7   6   2       44.52       56.70      8.91 o 
  -6   6   2      123.75      137.29     10.10 o 
  -5   6   2      273.95      298.41     22.72 o 
  -4   6   2     1517.17     1449.52     90.00 o 
  -3   6   2        1.95        7.21      9.35 o 
  -2   6   2        5.67        1.51      5.01 o 
  -1   6   2       66.07       67.57      7.77 o 
   0   6   2      150.51      175.54     17.20 o 
   1   6   2       51.12       42.40      8.43 o 
   2   6   2      301.65      355.49     32.68 o 
   3   6   2      391.58      465.78     21.60 o 
   4   6   2      812.49      803.90     31.00 o 
   6   6   2      693.32      656.11     44.62 o 
   7   6   2      388.00      343.73     15.55 o 
   8   6   2        1.27        2.61      5.93 o 
   9   6   2      569.75      555.68     27.30 o 
  10   6   2      540.40      582.91     30.68 o 
  11   6   2      148.55      131.61     13.53 o 
  12   6   2      109.16      134.06     17.40 o 
  13   6   2      166.16      154.83     15.79 o 
  14   6   2       90.38      111.21     11.10 o 
  15   6   2       26.21       30.45      9.36 o 
  16   6   2        0.22        4.10      8.56 o 
  17   6   2        1.76        6.08      9.36 o 
  18   6   2        0.80        1.83     12.14 o 
 -18   7   2        0.30       12.64     20.37 o 
 -17   7   2        0.73      -18.96     18.02 o 
 -16   7   2        0.01       -4.76     12.29 o 
 -15   7   2        2.39       -1.38     12.14 o 
 -14   7   2        0.23      -11.32      9.99 o 
 -13   7   2        6.54        7.92     11.53 o 
 -12   7   2       24.51       23.36     11.91 o 
 -11   7   2        1.31       -3.79     10.49 o 
 -10   7   2        0.68      -14.45      9.64 o 
  -9   7   2       88.41      104.67     14.90 o 
  -8   7   2       98.37       84.67     24.05 o 
  -7   7   2        0.02       -3.77      4.84 o 
  -6   7   2      143.79      120.36     27.61 o 
  -5   7   2        1.30       -5.28      3.52 o 
  -4   7   2      131.09      158.28     16.19 o 
  -3   7   2      594.28      597.58     30.40 o 
  -2   7   2        5.22       12.51      6.28 o 
  -1   7   2      156.16      193.93     12.91 o 
   0   7   2       18.26       10.32      6.06 o 
   1   7   2       33.97       32.56      8.46 o 
   2   7   2      184.28      242.90     17.93 o 
   3   7   2      175.30      146.23     20.30 o 
   4   7   2        8.14       24.86      8.68 o 
   5   7   2       34.76       34.81      8.78 o 
   6   7   2      449.38      415.14     30.99 o 
   7   7   2       73.53       74.01     11.56 o 
   8   7   2       18.35       19.90     11.37 o 
   9   7   2       56.83       89.09     20.82 o 
  10   7   2        8.19        6.11     15.97 o 
  11   7   2        1.35        8.95     10.14 o 
  12   7   2        2.58        9.05     13.39 o 
  13   7   2       21.38       17.29     11.08 o 
  14   7   2        0.26       -8.76     13.19 o 
  15   7   2        3.30      -11.69      8.44 o 
  16   7   2        6.93        6.97      8.63 o 
  17   7   2        0.01       -8.59      8.84 o 
 -17   8   2        1.59      -24.30     23.18 o 
 -16   8   2        2.32       -2.78     12.61 o 
 -15   8   2        0.15      -12.07     12.40 o 
 -14   8   2        1.59        3.88     13.00 o 
 -13   8   2       12.52       15.31     12.13 o 
 -12   8   2        0.22        3.50     10.44 o 
 -11   8   2       45.40       35.77     18.55 o 
 -10   8   2        7.10        4.53     11.04 o 
  -9   8   2       42.07       23.79     11.21 o 
  -8   8   2        0.23        2.55     10.31 o 
  -7   8   2        0.00      -11.91      9.61 o 
  -6   8   2        9.00       14.40     10.62 o 
  -5   8   2        0.00       -0.37      6.67 o 
  -4   8   2      121.70      133.17     14.92 o 
  -3   8   2       50.98       57.73      9.27 o 
  -2   8   2       21.30       16.81     10.35 o 
  -1   8   2        7.26       23.02      7.43 o 
   0   8   2        0.22       -2.77      6.87 o 
   1   8   2        3.48        1.50      6.52 o 
   2   8   2       17.89        8.17      7.09 o 
   3   8   2       24.59       31.17     10.24 o 
   4   8   2        6.95        3.51      8.01 o 
   5   8   2       37.73       27.50      8.17 o 
   6   8   2      113.97      115.37     17.47 o 
   7   8   2       28.29       49.14      9.40 o 
   8   8   2      169.99      195.31     24.91 o 
   9   8   2        3.46       12.77     10.71 o 
  10   8   2       84.27      136.50     28.27 o 
  11   8   2        2.52      -14.49      9.66 o 
  12   8   2       29.02       24.95     28.75 o 
  13   8   2        6.00        3.53     10.79 o 
  14   8   2       15.76        1.98     12.20 o 
  15   8   2        0.01      -14.98      9.99 o 
  16   8   2        2.16        3.26     13.19 o 
 -15   9   2        0.22        0.85     12.98 o 
 -14   9   2        5.17       14.67     19.19 o 
 -13   9   2        1.99      -11.15     18.15 o 
 -12   9   2       42.11       38.46     13.71 o 
 -11   9   2       55.57       29.70     16.87 o 
 -10   9   2        0.01        7.61     10.80 o 
  -9   9   2        0.29       -4.70     10.10 o 
  -8   9   2       64.25       55.14     13.47 o 
  -7   9   2        0.19      -11.37      9.73 o 
  -6   9   2       36.87       44.47     12.49 o 
  -5   9   2        0.28        0.75      7.41 o 
  -4   9   2        2.23        8.32      7.67 o 
  -3   9   2       23.14       17.33      8.64 o 
  -2   9   2        1.86       -7.09      7.70 o 
  -1   9   2      114.20      136.34     12.98 o 
   0   9   2       28.00       41.52      9.44 o 
   1   9   2      137.19      136.81     13.51 o 
   2   9   2       15.51       15.76      9.23 o 
   3   9   2        0.60       -9.51      8.36 o 
   4   9   2       25.79       20.41     10.52 o 
   5   9   2        1.99        8.26      7.28 o 
   6   9   2      140.29      170.83     14.35 o 
   7   9   2        0.02        0.90     13.61 o 
   8   9   2        0.25        4.10     10.25 o 
   9   9   2       45.83       17.52     12.38 o 
  10   9   2        2.26       -7.41     10.02 o 
  11   9   2        0.01      -13.09     12.01 o 
  12   9   2       12.88        0.27     11.16 o 
  13   9   2        0.05       -7.47     11.30 o 
  14   9   2        2.28        9.97     12.90 o 
  15   9   2       10.59       23.09     19.41 o 
 -13  10   2        1.56       13.14     13.26 o 
 -12  10   2        8.61       22.99     13.29 o 
 -11  10   2        5.80      -16.73     11.15 o 
 -10  10   2       15.82        6.19     12.02 o 
  -9  10   2       10.39       19.29     17.13 o 
  -8  10   2        0.60       10.47     11.42 o 
  -7  10   2       15.96       10.77     20.52 o 
  -6  10   2        0.42        6.15     10.70 o 
  -5  10   2       48.00       45.84     19.22 o 
  -4  10   2      111.63      117.80     17.16 o 
  -3  10   2        6.93        2.81      8.13 o 
  -2  10   2        1.39      -10.84      7.23 o 
  -1  10   2        0.49       -8.94      7.36 o 
   0  10   2        0.09      -10.48      6.98 o 
   1  10   2        4.03        0.21      7.57 o 
   2  10   2       16.69       12.38     10.24 o 
   3  10   2        7.02        4.17      7.33 o 
   4  10   2        0.01       10.98      7.82 o 
   5  10   2       23.24       29.75      9.78 o 
   6  10   2       32.15       26.60      9.09 o 
   7  10   2        2.45        9.20     23.23 o 
   8  10   2        2.85       -0.55     10.38 o 
   9  10   2        2.63       -9.60     10.51 o 
  10  10   2       14.16       11.22     12.83 o 
  11  10   2        0.07       10.88     12.76 o 
  12  10   2        6.35       -9.14     11.08 o 
  13  10   2        1.11        5.77     12.30 o 
 -11  11   2        5.39      -17.95     11.97 o 
 -10  11   2       17.09      -10.13     12.31 o 
  -9  11   2       16.97        9.52     22.54 o 
  -8  11   2        0.72      -11.72     11.49 o 
  -7  11   2        6.47        3.92     11.27 o 
  -6  11   2        9.77        3.73     10.79 o 
  -5  11   2       72.89       66.55     25.65 o 
  -4  11   2       41.51       38.60     13.80 o 
  -3  11   2        9.39        9.63     10.58 o 
  -2  11   2        2.80       -0.90      9.16 o 
  -1  11   2        2.12       -4.71      8.49 o 
   0  11   2        0.16        0.08      8.49 o 
   1  11   2       19.56       10.68      9.18 o 
   2  11   2        0.56        6.58      8.60 o 
   3  11   2        0.45        3.48      8.72 o 
   4  11   2       10.80       14.57      7.82 o 
   5  11   2        4.66        0.93      7.29 o 
   6  11   2        1.51       -7.72     11.16 o 
   7  11   2        0.00       11.43     11.76 o 
   8  11   2        0.12      -14.98      9.99 o 
   9  11   2        0.80       -6.96     11.07 o 
  10  11   2        4.60        7.48     13.06 o 
  11  11   2       12.08       12.61     14.26 o 
  -8  12   2        0.20        1.05     12.83 o 
  -7  12   2       14.93       17.28     12.85 o 
  -6  12   2       15.63       25.85     14.15 o 
  -5  12   2       14.77       15.61     13.69 o 
  -4  12   2       27.34       33.15     14.53 o 
  -3  12   2        4.32        4.46     10.07 o 
  -2  12   2        5.04       15.35     10.32 o 
  -1  12   2       13.09        1.59      9.25 o 
   0  12   2        0.66       -5.63      9.10 o 
   1  12   2        1.08       -8.68      9.96 o 
   2  12   2        2.32        7.66      9.93 o 
   3  12   2        0.32       -7.51      7.91 o 
   4  12   2        3.47       14.74      8.58 o 
   5  12   2        0.56       -3.85      9.43 o 
   6  12   2        1.88       -1.88     11.32 o 
   7  12   2        1.40        0.11     12.79 o 
   8  12   2        0.18       -8.07     12.56 o 
  -2  13   2        0.14        0.49     12.07 o 
  -1  13   2        0.34       -6.33     10.27 o 
   0  13   2        5.01       -6.26     10.30 o 
   1  13   2        0.09       -9.86      9.54 o 
   2  13   2        0.14        1.41      9.52 o 
 -21   1   3        0.03        3.96     14.80 o 
 -20   1   3        2.33       -3.94      9.21 o 
 -19   1   3       68.19       72.68     11.34 o 
 -18   1   3      286.43      296.15     17.87 o 
 -17   1   3      387.77      380.98     18.99 o 
 -16   1   3        5.05       -2.00      7.35 o 
 -15   1   3        2.95       -5.17      7.04 o 
 -14   1   3      229.93      289.98     15.70 o 
 -13   1   3      108.86      117.01     10.33 o 
 -12   1   3       74.59       61.03      8.00 o 
 -11   1   3        1.69       -2.12      6.16 o 
  -8   1   3      239.13      245.97      8.07 o 
  -7   1   3      140.47      158.98      7.26 o 
  -6   1   3      216.25      237.89      7.94 o 
  -5   1   3       51.52       39.88     13.81 o 
  -3   1   3     1599.83     1533.62     37.92 o 
  -2   1   3     1247.25     1180.03     26.10 o 
  -1   1   3      157.13      147.99      6.57 o 
   1   1   3      781.27      666.15     15.66 o 
   2   1   3      639.00      731.15     62.19 o 
   3   1   3      282.45      251.00      9.77 o 
   5   1   3     1306.31     1212.60     29.91 o 
   6   1   3        8.40        7.79      2.76 o 
   7   1   3       30.85       31.99      3.89 o 
   8   1   3      217.48      214.72      8.25 o 
   9   1   3      846.36      937.67     21.03 o 
  10   1   3      430.39      355.37     11.29 o 
  11   1   3        5.68        4.22      4.13 o 
  12   1   3       12.53        7.19      7.67 o 
  13   1   3       47.79       58.03      7.51 o 
  14   1   3        5.49       -2.70      7.72 o 
  15   1   3        0.84       -3.65      8.25 o 
  16   1   3      214.36      253.64     22.52 o 
  17   1   3       25.53       10.55     15.50 o 
  18   1   3       71.48       72.45     16.39 o 
  19   1   3       67.09       76.75     17.07 o 
  20   1   3        0.01       -8.12     13.37 o 
 -21   2   3       37.10       57.88     17.07 o 
 -20   2   3       22.35       28.86     10.12 o 
 -19   2   3       41.42       48.43     10.56 o 
 -18   2   3       10.30        1.28      8.31 o 
 -17   2   3        0.87        4.61      7.84 o 
 -16   2   3       67.38       78.04     13.12 o 
 -15   2   3        2.14        0.71      7.08 o 
 -14   2   3      182.03      215.85     13.60 o 
 -13   2   3       18.99        8.25      8.46 o 
 -12   2   3      107.20      107.64      9.23 o 
 -11   2   3        6.99        2.70      5.48 o 
 -10   2   3       24.85       34.72      5.91 o 
  -9   2   3       13.43        4.34      4.33 o 
  -8   2   3        6.03        9.70      4.67 o 
  -7   2   3     1034.36     1041.69     34.07 o 
  -6   2   3      363.23      557.47     16.19 o 
  -5   2   3       99.96      106.19      6.74 o 
  -3   2   3        2.79        2.06      2.46 o 
  -2   2   3      812.14      817.58     22.44 o 
  -1   2   3      964.28      897.94     21.01 o 
   0   2   3     2016.21     1956.08     47.35 o 
   1   2   3       17.96        9.65      4.31 o 
   2   2   3      241.85      194.27      8.52 o 
   3   2   3      183.77      128.11     13.71 o 
   4   2   3     1108.26     1067.56     32.80 o 
   6   2   3     1190.41     1257.42     28.92 o 
   7   2   3     1609.88     1730.48     65.30 o 
   8   2   3      640.12      566.36     18.66 o 
   9   2   3       63.55      100.90      6.91 o 
  10   2   3       76.86      117.81      8.12 o 
  11   2   3       63.38       87.27      8.01 o 
  12   2   3       15.36        9.05      7.24 o 
  13   2   3       74.23       52.85      9.46 o 
  14   2   3        0.58       -9.79      6.53 o 
  15   2   3      183.49      238.32     16.75 o 
  16   2   3       24.46       22.06     11.12 o 
  17   2   3       11.78       -3.26     12.00 o 
  18   2   3       15.70       17.42     12.80 o 
  19   2   3       15.27       42.50     15.37 o 
  20   2   3       25.04       -2.74     12.79 o 
 -20   3   3        0.43        0.95     19.54 o 
 -19   3   3        1.04        8.76     10.47 o 
 -18   3   3        7.77        1.39      8.08 o 
 -17   3   3      157.17      162.23     13.28 o 
 -16   3   3      261.38      262.60     15.82 o 
 -15   3   3       15.37       12.51     11.83 o 
 -14   3   3       40.50       22.86      9.42 o 
 -13   3   3       92.66       87.23     11.71 o 
 -12   3   3       27.14       51.84     10.28 o 
 -11   3   3        9.00       14.63      6.06 o 
  -9   3   3       59.04       85.39      9.11 o 
  -8   3   3      135.38      125.64      5.90 o 
  -6   3   3      538.08      484.02     12.10 o 
  -5   3   3      262.42      255.15     12.43 o 
  -4   3   3       42.93       43.41      5.21 o 
  -3   3   3        8.11        0.60      2.67 o 
  -2   3   3        5.54        0.13      2.53 o 
  -1   3   3      145.10      129.84      9.59 o 
   0   3   3        7.11        4.03      2.84 o 
   1   3   3      257.89      227.27     11.97 o 
   4   3   3     1951.24     2379.26     57.42 o 
   5   3   3       14.00       22.80      6.82 o 
   6   3   3      987.37      982.13     21.59 o 
   7   3   3      389.88      326.44     10.55 o 
   8   3   3        2.08       -0.14      3.41 o 
  10   3   3      220.30      238.45     12.05 o 
  11   3   3      129.37       94.69     11.00 o 
  12   3   3      130.30      170.71     23.00 o 
  13   3   3        9.55       11.24      7.99 o 
  14   3   3      392.32      446.66     20.77 o 
  15   3   3       11.05        8.80      7.89 o 
  16   3   3       15.20       21.09     18.19 o 
  17   3   3        1.94       13.95     11.84 o 
  18   3   3        4.60        1.62     12.17 o 
  19   3   3        2.25       -3.12     12.45 o 
 -20   4   3       15.94       27.03     14.99 o 
 -19   4   3        3.69       15.55     11.02 o 
 -18   4   3       30.28        8.11     10.06 o 
 -16   4   3       25.57       24.32      9.89 o 
 -15   4   3       41.77       44.28     10.54 o 
 -14   4   3        4.77       11.26      9.89 o 
 -13   4   3        7.29       -4.45      6.63 o 
 -12   4   3       29.52       34.86      7.41 o 
 -11   4   3      350.32      365.70     14.93 o 
 -10   4   3       74.17       80.40      8.18 o 
  -9   4   3        3.63        0.99      5.02 o 
  -7   4   3     1572.77     1679.30     60.37 o 
  -6   4   3       53.07       62.49      5.67 o 
  -4   4   3       12.14        9.87      3.99 o 
  -3   4   3      195.24      239.31     10.84 o 
  -2   4   3      938.69      689.75     25.35 o 
   1   4   3     2889.21     2865.22     68.94 o 
   2   4   3      443.00      614.19     19.13 o 
   4   4   3     2581.77     2703.82     79.26 o 
   5   4   3     2292.10     2304.76     56.46 o 
   6   4   3     2204.44     2119.35     53.50 o 
   7   4   3      741.34      795.66     24.42 o 
   8   4   3       24.72       44.84      7.38 o 
   9   4   3       77.84       65.06      9.95 o 
  10   4   3       12.93        9.81      4.10 o 
  11   4   3      320.20      312.16     14.59 o 
  12   4   3      217.63      201.64     12.70 o 
  13   4   3        0.05        2.32     12.34 o 
  14   4   3        4.25        2.39      7.67 o 
  15   4   3       30.21       23.35     10.29 o 
  16   4   3       19.07       34.72     10.20 o 
  17   4   3        6.25        0.17     11.04 o 
  18   4   3        0.73        3.47     14.23 o 
  19   4   3        0.01      -12.37     11.79 o 
 -19   5   3        0.22        7.50     13.44 o 
 -18   5   3       15.47        1.33      9.39 o 
 -17   5   3       53.48       55.93     15.64 o 
 -16   5   3       93.59       58.78     15.03 o 
 -15   5   3        2.50       -3.96      8.06 o 
 -14   5   3       44.32       27.79      9.66 o 
 -13   5   3       57.03       84.66      9.79 o 
 -12   5   3       86.26       74.60      9.33 o 
 -11   5   3       16.33       20.96      6.78 o 
 -10   5   3       65.74       62.35      8.01 o 
  -9   5   3       88.22       74.09     11.34 o 
  -8   5   3      432.19      498.31     24.13 o 
  -7   5   3      529.93      483.07     15.29 o 
  -6   5   3       29.50       32.94      5.48 o 
  -5   5   3        5.63        0.41      4.66 o 
  -4   5   3      938.94      874.68     30.07 o 
  -3   5   3      221.41      264.60     12.06 o 
  -2   5   3        2.39       13.15      4.98 o 
  -1   5   3      121.55      132.73      9.50 o 
   0   5   3     1158.12     1118.78     31.27 o 
   1   5   3      572.43      807.44     24.19 o 
   2   5   3      239.86      361.28     18.20 o 
   3   5   3      198.22      142.07     12.63 o 
   5   5   3      543.87      630.88     35.57 o 
   7   5   3        9.69        4.76      5.27 o 
   8   5   3      220.62      181.86     12.13 o 
   9   5   3        0.19       -3.18      4.67 o 
  10   5   3      202.57      211.23     12.19 o 
  11   5   3       27.08       24.23      7.37 o 
  12   5   3       21.98       16.56      7.05 o 
  13   5   3       92.76       81.66      9.65 o 
  14   5   3        0.14       -3.12      7.18 o 
  15   5   3        0.01       -1.47     14.74 o 
  16   5   3        0.42       -1.12      8.88 o 
  17   5   3        8.77       13.86      9.19 o 
  18   5   3       18.67       18.35     13.49 o 
 -18   6   3        3.32        1.95     12.82 o 
 -17   6   3        2.84        4.62     12.22 o 
 -16   6   3       19.34       26.05     12.96 o 
 -15   6   3       24.33        5.58      9.18 o 
 -14   6   3        0.96       -4.01      8.13 o 
 -13   6   3       46.60       37.35     11.08 o 
 -12   6   3       22.16       13.79      8.65 o 
 -11   6   3        3.06       -0.55      7.38 o 
 -10   6   3       22.81       23.70      8.74 o 
  -9   6   3       42.61       38.94     10.19 o 
  -8   6   3        5.31        2.69      6.59 o 
  -7   6   3       13.06       -0.18      6.57 o 
  -6   6   3      128.28      136.22     10.41 o 
  -5   6   3      345.53      381.32     15.98 o 
  -4   6   3      128.94      137.56     10.54 o 
  -3   6   3       35.51       12.55     10.93 o 
  -2   6   3        5.25        6.58      5.25 o 
  -1   6   3        9.48       17.02      5.66 o 
   0   6   3      108.08      102.10      9.24 o 
   1   6   3       39.42       47.07      7.20 o 
   2   6   3       21.28       13.77      5.63 o 
   3   6   3        9.95        0.12      4.82 o 
   5   6   3      169.14      136.64     17.52 o 
   6   6   3       80.60      129.36     16.99 o 
   7   6   3       72.11       64.00      8.67 o 
   8   6   3       11.78       16.90      6.84 o 
   9   6   3       12.80       14.27      7.06 o 
  10   6   3      168.31      210.99     15.94 o 
  11   6   3       29.37       31.19      8.90 o 
  12   6   3       15.27       20.68     10.37 o 
  13   6   3       35.09       23.47      7.60 o 
  14   6   3       41.94       48.93     10.33 o 
  15   6   3        3.31        3.79     10.55 o 
  16   6   3        5.78        9.53     10.89 o 
  17   6   3        4.08       14.50      9.52 o 
 -17   7   3       13.35       15.84     13.72 o 
 -16   7   3       13.71       -0.75     14.54 o 
 -15   7   3        0.92       -6.47      9.13 o 
 -14   7   3        1.73       -8.62      8.38 o 
 -13   7   3        5.72        3.48      8.36 o 
 -12   7   3      182.98      171.80     19.52 o 
 -11   7   3        7.90       27.72     11.18 o 
 -10   7   3       77.16       90.98     14.68 o 
  -9   7   3      120.59      139.72     16.59 o 
  -8   7   3      133.50      112.91     15.60 o 
  -7   7   3        3.42        5.06      9.41 o 
  -6   7   3       70.57       64.41      9.16 o 
  -5   7   3      159.42      139.20     22.70 o 
  -4   7   3      459.68      533.45     24.41 o 
  -3   7   3      103.24       86.40     13.38 o 
  -2   7   3      296.03      318.91     20.28 o 
  -1   7   3       35.27       36.38      7.55 o 
   0   7   3       11.13        6.76      6.47 o 
   1   7   3       96.51      118.71     13.46 o 
   2   7   3      121.59      126.83     11.49 o 
   3   7   3        8.40       15.02      6.63 o 
   4   7   3       59.54       47.02      7.95 o 
   5   7   3       61.28       56.20      9.41 o 
   6   7   3       24.75       11.95      8.03 o 
   7   7   3      170.81      194.71     13.78 o 
   8   7   3      182.45      185.69     13.62 o 
   9   7   3      110.37      129.99     15.84 o 
  10   7   3       18.31       26.50     14.47 o 
  11   7   3        0.20       -4.34      9.23 o 
  12   7   3        4.14       -0.07      9.07 o 
  13   7   3       11.68        4.24      9.53 o 
  14   7   3        9.07       11.20      7.49 o 
  15   7   3        5.57        7.16      9.02 o 
  16   7   3        8.31       -2.25      9.84 o 
  17   7   3       12.77       31.74     11.38 o 
 -16   8   3       19.49        7.30     14.08 o 
 -15   8   3       10.99       13.18     13.59 o 
 -14   8   3        1.17      -16.76     11.17 o 
 -13   8   3        3.80      -16.42     11.22 o 
 -12   8   3       13.14       20.92     12.44 o 
 -11   8   3       85.69       83.90     18.96 o 
 -10   8   3       40.57       33.49     12.61 o 
  -9   8   3       46.51       43.22     12.61 o 
  -8   8   3       99.10      103.57     15.33 o 
  -7   8   3       22.62       11.06     13.94 o 
  -6   8   3        0.10       -2.65      9.43 o 
  -5   8   3        0.89       -1.49      7.77 o 
  -4   8   3      110.26      128.66     12.35 o 
  -3   8   3      251.89      292.33     17.32 o 
  -2   8   3       48.49       55.77      9.22 o 
  -1   8   3       17.92       38.94     12.33 o 
   0   8   3        3.16       14.20      8.02 o 
   1   8   3       13.29       12.49      7.29 o 
   2   8   3        8.29        1.02      7.59 o 
   3   8   3        2.53       -2.26      7.21 o 
   4   8   3        2.06        7.21      7.07 o 
   5   8   3        2.46       -4.92      6.46 o 
   6   8   3      153.75      168.78     14.10 o 
   7   8   3       96.55      114.03     12.13 o 
   8   8   3       50.45       50.26      9.37 o 
   9   8   3        6.19       -2.54      9.02 o 
  10   8   3        6.78       23.41     18.88 o 
  11   8   3       23.34       22.89     11.84 o 
  12   8   3        6.40        6.86     10.84 o 
  13   8   3        0.47       -2.50     10.36 o 
  14   8   3        0.03        0.91     13.85 o 
  15   8   3        4.49        8.06     10.74 o 
 -15   9   3        0.20      -13.90     12.49 o 
 -14   9   3        5.87        7.83     13.63 o 
 -13   9   3        0.00       11.34     13.27 o 
 -12   9   3        4.30       -6.29     16.67 o 
 -11   9   3        0.74      -13.54     12.34 o 
 -10   9   3       29.22       22.66     12.67 o 
  -9   9   3       18.02       27.39     15.14 o 
  -8   9   3       40.84       83.45     23.22 o 
  -7   9   3        9.51       15.70     16.91 o 
  -6   9   3        2.17        5.87      9.82 o 
  -5   9   3        3.82        1.22      7.39 o 
  -4   9   3        8.35        1.57      7.45 o 
  -3   9   3      140.55      167.33     14.49 o 
  -2   9   3      102.27      115.21     12.39 o 
  -1   9   3       34.01       42.23      9.94 o 
   0   9   3       13.82        3.62      7.51 o 
   1   9   3        7.49        5.40      8.05 o 
   2   9   3       27.27       18.13      8.67 o 
   3   9   3        0.19       -0.48      6.92 o 
   4   9   3        7.17        2.56      7.31 o 
   5   9   3       26.06       26.65      8.21 o 
   6   9   3        8.70        1.45      7.10 o 
   7   9   3       66.37       64.98     10.39 o 
   8   9   3        2.60       14.37     10.94 o 
   9   9   3        2.48       -4.00      9.75 o 
  10   9   3       10.48       11.79     11.60 o 
  11   9   3        3.84       -6.65     10.26 o 
  12   9   3        0.09      -11.37     11.47 o 
  13   9   3        4.72        5.59     11.54 o 
  14   9   3        0.09       -3.73     29.40 o 
 -13  10   3        0.45       -7.57     12.91 o 
 -12  10   3        0.09       -0.23     13.16 o 
 -11  10   3        4.93      -13.79     12.61 o 
  -9  10   3        0.48        0.71     11.72 o 
  -8  10   3       20.61       20.53     13.24 o 
  -7  10   3        0.46       14.59     11.25 o 
  -6  10   3       34.61       26.17     11.91 o 
  -5  10   3        0.61        3.47      9.99 o 
  -4  10   3        1.04       -0.01      8.83 o 
  -3  10   3       27.25       20.39     10.49 o 
  -2  10   3       68.89       67.45     10.69 o 
  -1  10   3       51.44       64.25     10.82 o 
   0  10   3        2.59        4.87     10.07 o 
   1  10   3       26.97       21.23      9.64 o 
   2  10   3       12.16        7.54     10.40 o 
   3  10   3        1.16        2.76      7.70 o 
   4  10   3        0.50       -0.81      7.85 o 
   5  10   3       14.74        8.44      7.20 o 
   6  10   3        7.57        6.09      8.38 o 
   7  10   3       30.17       18.68     12.02 o 
   8  10   3       35.48       21.49     11.48 o 
   9  10   3       20.08       -3.88     10.48 o 
  10  10   3        1.06        3.60     11.09 o 
  11  10   3       15.24        9.17     12.77 o 
  12  10   3        1.34      -12.57     11.70 o 
 -11  11   3        1.36      -14.64     11.66 o 
 -10  11   3       13.81       21.82     13.07 o 
  -9  11   3        6.79       18.93     22.37 o 
  -8  11   3        2.33       -0.18     15.99 o 
  -7  11   3        0.94      -10.46     10.89 o 
  -6  11   3        3.07       12.40     12.17 o 
  -5  11   3       16.59        6.09     15.40 o 
  -4  11   3       23.32        8.42     22.78 o 
  -3  11   3        2.98       10.59      9.32 o 
  -2  11   3        0.26       -6.32      9.19 o 
  -1  11   3        8.61        3.00      8.87 o 
   0  11   3        2.75       -9.80      7.74 o 
   1  11   3       44.04       44.81     10.86 o 
   2  11   3       12.40        8.42      9.48 o 
   3  11   3        5.23      -10.36      7.83 o 
   4  11   3        7.12        3.45     12.27 o 
   5  11   3        0.12       13.33      8.88 o 
   6  11   3        1.32      -11.74     16.76 o 
   7  11   3        0.14        2.22     11.98 o 
   8  11   3        3.35        4.87     11.94 o 
   9  11   3       26.92       36.76     13.77 o 
  10  11   3       30.56       26.74     13.77 o 
  -8  12   3       14.14       -1.92     13.54 o 
  -7  12   3       10.65       -2.13     12.84 o 
  -6  12   3        0.86       -3.26     13.02 o 
  -5  12   3        9.53        7.78     12.61 o 
  -4  12   3       17.64        9.13     15.12 o 
  -3  12   3        6.34        6.83     12.27 o 
  -2  12   3        2.04        1.36      9.66 o 
  -1  12   3        2.71        5.01      9.32 o 
   0  12   3        0.29       -1.25      9.84 o 
   1  12   3        0.88       -1.30      9.62 o 
   2  12   3        0.18        4.30      9.44 o 
   3  12   3       35.70       21.55     10.37 o 
   4  12   3        6.68       -3.84      9.01 o 
   5  12   3        8.62       11.28     21.63 o 
   6  12   3        6.57       -3.47     12.33 o 
   7  12   3        2.12      -13.78     11.76 o 
 -20   0   4       14.40       22.23     20.90 o 
 -19   0   4       39.88       42.68     14.77 o 
 -18   0   4        7.36       28.72     15.39 o 
 -17   0   4       93.23      106.41     16.56 o 
 -16   0   4       27.52        7.85     11.05 o 
 -15   0   4      123.40      129.04     22.60 o 
 -14   0   4     1669.23     1703.00     60.02 o 
 -13   0   4      112.89      125.54     19.69 o 
 -12   0   4     1323.46     1380.43     49.16 o 
 -11   0   4      727.30      739.84     54.39 o 
 -10   0   4       51.21       60.55     10.40 o 
  -9   0   4      940.27      914.06     41.10 o 
  -8   0   4      526.40      572.57     22.90 o 
  -7   0   4        5.18        0.35      2.84 o 
  -6   0   4     2071.44     2759.89     82.07 o 
  -5   0   4     1442.25     1362.12     43.96 o 
  -4   0   4       15.79        6.72      4.76 o 
  -3   0   4     5558.30     5230.34    208.44 o 
  -2   0   4      479.55      547.10     21.04 o 
   0   0   4     2311.65     1858.58     56.14 o 
   1   0   4     3987.16     4473.91    102.60 o 
   2   0   4      126.31      138.13     11.77 o 
   3   0   4      333.48      344.45     15.47 o 
   4   0   4      186.64      136.29     19.32 o 
   5   0   4       26.48       35.34      7.39 o 
   6   0   4        0.19       -2.45      7.24 o 
   7   0   4     1996.02     2290.94     70.41 o 
   8   0   4      160.12      206.95     30.19 o 
   9   0   4      327.50      360.23     18.88 o 
  10   0   4      108.32      102.59     12.07 o 
  12   0   4        3.15      -12.36      8.28 o 
  13   0   4      138.08      131.38     26.01 o 
  14   0   4       69.29      102.75     13.89 o 
  15   0   4      110.57      118.20     24.70 o 
  16   0   4       78.78      133.01     26.73 o 
  17   0   4      104.97      114.72     25.29 o 
  18   0   4       12.76       14.19     18.12 o 
  19   0   4        7.82       -0.98     16.82 o 
 -20   1   4        0.26        2.93     10.58 o 
 -19   1   4       10.87       23.78     10.92 o 
 -18   1   4        0.03        4.00     13.60 o 
 -17   1   4       93.10      105.84     11.62 o 
 -16   1   4      205.89      208.84     14.68 o 
 -15   1   4       37.73       33.38      8.61 o 
 -14   1   4       24.60       21.69      8.25 o 
 -13   1   4      141.02      130.19     10.99 o 
 -12   1   4      174.15      191.66     12.06 o 
 -11   1   4      472.99      505.42     23.82 o 
 -10   1   4      146.07      179.56     11.51 o 
  -9   1   4       69.96       46.84      9.28 o 
  -8   1   4       23.91        9.63      4.87 o 
  -7   1   4      439.22      519.81     13.97 o 
  -6   1   4     1444.18     1465.90     39.29 o 
  -5   1   4      434.18      551.72     15.52 o 
  -4   1   4     1768.25     1780.08     39.00 o 
  -3   1   4       17.24        6.79      3.44 o 
  -2   1   4     1154.93     1221.29     31.99 o 
  -1   1   4      604.42      702.39     17.74 o 
   0   1   4      190.54      199.26      9.68 o 
   2   1   4     1758.43     1854.88     44.58 o 
   3   1   4     1332.76      973.71     33.83 o 
   4   1   4      203.54      238.81      9.38 o 
   5   1   4      159.03      215.89     10.67 o 
   6   1   4     1495.63     1541.35     30.89 o 
   7   1   4       37.65       45.82      4.63 o 
   9   1   4        0.01        0.62      4.60 o 
  10   1   4       10.69       23.05      6.11 o 
  11   1   4       74.72       77.36      8.23 o 
  12   1   4       85.17       82.83      8.67 o 
  13   1   4       45.37       50.13      7.92 o 
  14   1   4       52.05       62.79     10.06 o 
  15   1   4       44.90       32.39     12.38 o 
  16   1   4       39.91       28.89     15.47 o 
  17   1   4       23.87       17.81     11.81 o 
  18   1   4       23.94       23.79     13.01 o 
  19   1   4        0.38        4.80     16.50 o 
 -20   2   4        0.33       12.64     11.19 o 
 -19   2   4       24.57       26.46     11.30 o 
 -18   2   4        2.40       11.00     10.35 o 
 -17   2   4       28.48       31.47     10.88 o 
 -16   2   4       58.74       63.16     15.81 o 
 -15   2   4        4.87       10.35      7.59 o 
 -14   2   4        4.78       -4.81      7.10 o 
 -13   2   4      105.29      105.94     12.31 o 
 -12   2   4       56.14       57.77      8.01 o 
 -11   2   4       56.90       49.85      7.25 o 
  -9   2   4        8.48        0.78      3.10 o 
  -8   2   4        2.30        6.76      3.05 o 
  -7   2   4      639.07      762.44     17.19 o 
  -6   2   4      248.42      339.50     11.23 o 
  -5   2   4     4728.87     5062.93    102.37 o 
  -4   2   4     1049.62     1305.02     30.00 o 
  -2   2   4     1298.34      935.17     24.71 o 
   0   2   4        2.61        8.06      3.62 o 
   3   2   4     1119.12     1025.37     27.78 o 
   4   2   4        0.84       -3.89      3.33 o 
   5   2   4       83.66       92.49      6.97 o 
   7   2   4      461.40      484.68     13.31 o 
   9   2   4      474.97      408.50     12.62 o 
  10   2   4       66.64       78.44      9.11 o 
  11   2   4       53.59       55.79      7.46 o 
  12   2   4       13.29       12.60      6.83 o 
  13   2   4       41.29       22.09      8.41 o 
  14   2   4        0.91       -5.72      7.00 o 
  15   2   4       76.15       81.23     11.76 o 
  16   2   4       57.81       53.05     13.90 o 
  17   2   4        0.37       -3.75     11.24 o 
  18   2   4        2.51       -8.14     10.95 o 
  19   2   4       27.13        7.09     12.40 o 
 -20   3   4        7.63       30.83     12.16 o 
 -19   3   4        1.40       17.62     10.79 o 
 -18   3   4        3.85        7.31     11.64 o 
 -17   3   4       54.26       40.81     11.34 o 
 -16   3   4      629.21      636.01     27.23 o 
 -15   3   4      624.91      577.76     32.19 o 
 -14   3   4       90.76      108.33     19.05 o 
 -13   3   4        4.78       22.36      8.84 o 
 -12   3   4      243.55      238.80     16.48 o 
 -11   3   4       12.69       16.66      6.45 o 
  -9   3   4      171.79      203.80     11.67 o 
  -8   3   4       11.28       13.20      3.52 o 
  -7   3   4      345.15      290.57      9.28 o 
  -6   3   4     1389.36     1415.73     37.33 o 
  -5   3   4      640.40      672.26     18.30 o 
  -4   3   4     1008.55     1144.73     27.32 o 
  -3   3   4       93.63      108.05      9.04 o 
  -2   3   4     2326.89     2637.69     64.63 o 
  -1   3   4        8.08        3.78      3.42 o 
   0   3   4        5.73        1.34      3.55 o 
   1   3   4       37.76       29.94      5.09 o 
   2   3   4      379.12      379.22     11.46 o 
   4   3   4      568.76      467.30     16.25 o 
   5   3   4      387.39      492.91     15.17 o 
   6   3   4        2.04        2.87      3.99 o 
   8   3   4        2.03        8.45      4.23 o 
   9   3   4       53.69       40.60      5.70 o 
  10   3   4      158.27      141.11     11.51 o 
  11   3   4      115.01      119.09      9.84 o 
  12   3   4       40.86       49.13     10.00 o 
  13   3   4       57.43       77.96     11.13 o 
  14   3   4       21.20       27.12      9.03 o 
  15   3   4       32.89       32.54      9.99 o 
  16   3   4        3.97        2.80      8.39 o 
  17   3   4        9.31       17.32     11.99 o 
  18   3   4        0.46       -2.73     12.49 o 
  19   3   4       12.32       -4.87     17.97 o 
 -19   4   4        0.17       22.35     10.76 o 
 -18   4   4       24.48       30.91     11.25 o 
 -17   4   4       90.44      112.03     18.51 o 
 -16   4   4        1.08        0.51     12.03 o 
 -15   4   4       11.42        9.43     11.73 o 
 -14   4   4       47.30       39.28     10.13 o 
 -13   4   4       44.20       53.88     10.44 o 
 -12   4   4       41.23       17.54      9.08 o 
 -11   4   4      115.25       83.17     11.05 o 
 -10   4   4       66.97       72.03     11.95 o 
  -9   4   4      108.12      135.53     13.88 o 
  -8   4   4      493.43      517.21     32.84 o 
  -7   4   4      443.46      464.90     27.43 o 
  -6   4   4       15.35       10.96      4.26 o 
  -5   4   4      213.39      214.74     11.58 o 
  -4   4   4       57.27       54.99      6.37 o 
  -3   4   4       64.80       86.58      7.06 o 
  -2   4   4      365.14      427.04     15.64 o 
  -1   4   4       63.40       40.05      8.91 o 
   0   4   4        0.02       -3.51      3.65 o 
   1   4   4      229.15      209.31     10.98 o 
   2   4   4       84.05       60.75      6.81 o 
   3   4   4       96.35      146.36      9.33 o 
   4   4   4      135.89      126.45      9.96 o 
   5   4   4      276.05      240.80     16.22 o 
   6   4   4      352.73      424.19     14.68 o 
   7   4   4      289.77      233.59     10.62 o 
   8   4   4       48.03       23.79      5.19 o 
   9   4   4       92.34       72.20      9.85 o 
  10   4   4      149.54      177.59     10.02 o 
  11   4   4       36.90       36.00      6.99 o 
  12   4   4      349.77      368.49     19.83 o 
  13   4   4        1.25       -3.70      7.40 o 
  14   4   4        0.01       -6.98      7.36 o 
  15   4   4        8.06        2.47      8.33 o 
  16   4   4       21.26       23.82      9.63 o 
  17   4   4        0.80        5.49     13.57 o 
  18   4   4        0.82        9.54     13.06 o 
 -19   5   4        1.94       14.11     10.83 o 
 -18   5   4       24.64       39.57     16.26 o 
 -17   5   4       15.67        2.69     20.55 o 
 -16   5   4       11.33        0.22     11.46 o 
 -15   5   4       79.35       65.14     15.11 o 
 -14   5   4       52.04       61.48     11.11 o 
 -13   5   4       26.79        5.10      8.71 o 
 -12   5   4        0.28        5.41      8.09 o 
 -11   5   4        8.40       19.84     10.70 o 
 -10   5   4      216.04      231.07     18.99 o 
  -9   5   4       33.12       39.98     10.25 o 
  -8   5   4      343.45      382.92     18.36 o 
  -7   5   4        2.56        3.82      4.98 o 
  -6   5   4        0.94        2.40      4.63 o 
  -5   5   4       98.44      104.29      9.25 o 
  -4   5   4       28.51       34.86      6.46 o 
  -3   5   4      194.43      216.51     12.50 o 
  -2   5   4      300.77      333.85     17.39 o 
  -1   5   4       35.40       26.02      5.93 o 
   0   5   4        0.01        1.02      3.92 o 
   1   5   4       76.88       93.32     11.01 o 
   2   5   4       17.21       17.77      5.49 o 
   3   5   4        8.87        7.56      5.20 o 
   4   5   4       32.62       53.14      6.70 o 
   5   5   4      216.98      231.81     14.10 o 
   6   5   4      110.49      150.23     18.60 o 
   7   5   4       11.15        6.16      5.88 o 
   8   5   4       52.94       50.47      7.92 o 
   9   5   4        0.67       -4.60      4.77 o 
  10   5   4        1.09       -0.70      5.15 o 
  11   5   4       44.93       41.57      8.04 o 
  12   5   4       18.96       14.40     11.45 o 
  13   5   4       12.71       18.75      8.64 o 
  14   5   4       18.19       24.78      9.54 o 
  15   5   4        1.09        5.48      8.98 o 
  16   5   4        6.23       -3.76      8.53 o 
  17   5   4        9.76       -0.14      9.01 o 
  18   5   4        9.29        0.14     31.40 o 
 -18   6   4       55.94       36.37     22.09 o 
 -17   6   4       18.78       13.86     12.82 o 
 -16   6   4        0.91       -2.78     14.93 o 
 -15   6   4        6.33       16.08      9.82 o 
 -14   6   4      156.14      179.36     19.64 o 
 -13   6   4       70.50       66.04     15.40 o 
 -12   6   4       19.73       17.52     15.12 o 
 -11   6   4       12.12       17.91      8.63 o 
 -10   6   4      210.31      197.37     15.55 o 
  -9   6   4       84.25       91.22     11.55 o 
  -8   6   4       37.86       38.74      9.13 o 
  -7   6   4       21.03       22.72     10.27 o 
  -6   6   4        8.93        6.32      5.92 o 
  -5   6   4       17.71        6.29      6.38 o 
  -4   6   4      108.74      103.93     16.42 o 
  -3   6   4        1.58        0.94      3.49 o 
  -2   6   4      106.82      104.13     11.96 o 
  -1   6   4        2.10        1.75      5.44 o 
   0   6   4        0.04       -1.30      5.65 o 
   1   6   4      174.39      190.37     14.97 o 
   2   6   4       19.73       32.13      6.95 o 
   3   6   4      137.19      157.06     11.21 o 
   4   6   4       38.26       39.83      7.20 o 
   6   6   4        0.96        3.60      4.77 o 
   8   6   4      239.83      239.84     15.15 o 
   9   6   4       62.12       69.81     10.89 o 
  10   6   4       19.38       39.28     10.80 o 
  11   6   4      153.86      151.89     11.97 o 
  12   6   4        0.48       -8.64      7.61 o 
  13   6   4       11.23       27.45      9.12 o 
  14   6   4       69.19       76.66     11.88 o 
  15   6   4        9.72       13.66      9.42 o 
  16   6   4        0.01       12.46      9.88 o 
  17   6   4        2.88       -4.34      9.37 o 
 -17   7   4        2.81       -0.15     13.32 o 
 -16   7   4        0.03        5.10     12.27 o 
 -15   7   4        0.14       -7.23      8.85 o 
 -14   7   4        1.23        0.38      9.16 o 
 -13   7   4        3.57       10.46      9.92 o 
 -12   7   4        5.05      -10.11      7.54 o 
 -11   7   4       18.96       18.18      8.91 o 
 -10   7   4       33.28       28.05     11.10 o 
  -9   7   4       82.62       86.82     17.47 o 
  -8   7   4      223.07      220.08     31.29 o 
  -7   7   4      180.82      161.57     17.39 o 
  -6   7   4      104.91      124.78     11.55 o 
  -5   7   4        0.48       -4.70      6.62 o 
  -4   7   4      119.49       92.98     12.52 o 
  -3   7   4      168.18      166.41     15.37 o 
  -2   7   4        0.64        3.57      9.97 o 
  -1   7   4        1.10       -8.79      6.14 o 
   0   7   4        2.26        3.71      6.39 o 
   1   7   4        0.11       -2.00      9.16 o 
   2   7   4       37.16       22.15      7.54 o 
   3   7   4        0.10        4.26      6.27 o 
   4   7   4        2.45       -0.33      6.25 o 
   5   7   4        3.38        5.84      8.37 o 
   6   7   4      137.90      112.34     13.88 o 
   7   7   4       55.99       26.68     12.86 o 
   8   7   4      123.12      115.51     11.52 o 
   9   7   4        4.88        7.61      6.84 o 
  10   7   4       14.42       27.52     10.96 o 
  11   7   4        0.08       -1.18      9.22 o 
  12   7   4        7.07        0.35      7.72 o 
  13   7   4       17.06       19.76     11.36 o 
  14   7   4        5.37      -13.71     12.67 o 
  15   7   4        0.65        0.31      8.81 o 
  16   7   4        1.95       -0.48      9.23 o 
 -16   8   4        7.16       15.44     14.38 o 
 -15   8   4        5.29        2.83     13.52 o 
 -14   8   4        1.21        6.87     29.90 o 
 -13   8   4        5.84       -7.53     11.93 o 
 -12   8   4        0.01       -1.28     10.80 o 
 -11   8   4       23.63       34.84     13.28 o 
 -10   8   4        0.74        1.63     11.00 o 
  -9   8   4       21.52       33.77     14.05 o 
  -8   8   4       18.92       21.75     11.05 o 
  -7   8   4       44.29       29.95     11.77 o 
  -6   8   4        0.15        3.89     10.14 o 
  -5   8   4        1.71        7.69      7.86 o 
  -4   8   4        9.54       -0.37      7.23 o 
  -3   8   4       39.20       32.47      8.73 o 
  -2   8   4       15.24       13.04      7.99 o 
  -1   8   4       32.30       29.60      8.92 o 
   0   8   4       21.07       16.83      7.87 o 
   1   8   4       64.66       59.62      9.54 o 
   2   8   4        1.59        7.77      7.44 o 
   3   8   4        0.36        5.76      7.20 o 
   4   8   4       15.12       25.58      8.00 o 
   5   8   4       15.68        2.29      9.95 o 
   6   8   4        2.31       -1.45     11.82 o 
   7   8   4       10.73        1.03     11.50 o 
   8   8   4       91.61       89.35     11.12 o 
   9   8   4       44.31       28.04     10.92 o 
  10   8   4        9.40       14.04     10.80 o 
  11   8   4        4.72        9.55     12.15 o 
  12   8   4        8.11        2.63     10.29 o 
  13   8   4        2.29       -2.66      8.19 o 
  14   8   4        0.01       -0.30      9.95 o 
  15   8   4        0.98       18.59     19.85 o 
 -14   9   4        7.09        0.14     13.32 o 
 -13   9   4        0.00        2.80     15.45 o 
 -12   9   4        1.52       -2.74     11.73 o 
 -11   9   4        1.90        2.90     11.13 o 
 -10   9   4       17.87        9.31     12.38 o 
  -9   9   4        0.09       -5.70     13.21 o 
  -8   9   4       20.85        5.87     16.94 o 
  -7   9   4      134.89      134.55     17.57 o 
  -6   9   4      192.39      154.68     18.18 o 
  -5   9   4       28.04       45.17     15.57 o 
  -4   9   4        1.28        1.41      8.81 o 
  -3   9   4       79.11       67.76     13.60 o 
  -2   9   4       27.85       26.48      8.75 o 
  -1   9   4        0.07      -10.99      7.33 o 
   0   9   4        0.84        0.28      7.43 o 
   1   9   4       18.91       31.01     13.86 o 
   2   9   4       25.41       19.81      8.92 o 
   3   9   4       44.18       54.78      9.99 o 
   4   9   4       29.40       14.67     10.27 o 
   5   9   4        2.95        7.06      9.21 o 
   6   9   4        0.24       -3.24      8.68 o 
   7   9   4       10.31       17.28      8.33 o 
   8   9   4        0.03       -2.09     22.27 o 
   9   9   4       13.39        6.90     11.98 o 
  10   9   4        5.77        8.49     11.20 o 
  11   9   4       15.58       14.82     11.82 o 
  12   9   4       23.79       25.58     12.15 o 
  13   9   4        3.79       -1.48     12.48 o 
 -12  10   4        1.68        1.71     13.24 o 
 -11  10   4        0.55      -17.64     11.76 o 
 -10  10   4        2.15       18.94     13.47 o 
  -9  10   4       13.53       38.28     14.03 o 
  -8  10   4       17.12       32.96     13.81 o 
  -7  10   4       36.46       23.59     12.61 o 
  -6  10   4       67.78       64.40     13.96 o 
  -5  10   4       21.37        8.37     10.91 o 
  -4  10   4        0.57      -10.98      9.03 o 
  -3  10   4        8.08        8.24      8.69 o 
  -2  10   4        1.00        4.68      8.38 o 
  -1  10   4       10.41       21.15      9.22 o 
   0  10   4        1.11        8.36      8.23 o 
   1  10   4        3.30       -1.43      7.60 o 
   2  10   4        5.40       -4.46      7.57 o 
   3  10   4       10.24        3.60      7.95 o 
   4  10   4        3.30       20.86     11.16 o 
   5  10   4       10.04        2.62     11.21 o 
   6  10   4        8.41       16.65      9.11 o 
   7  10   4        2.21        8.88     22.32 o 
   8  10   4        0.32       -7.14      9.92 o 
   9  10   4        5.74       -0.94     11.01 o 
  10  10   4       11.08       17.88     16.63 o 
  11  10   4        0.35       -1.60     11.18 o 
 -10  11   4        0.03       -8.56     15.16 o 
  -9  11   4        0.75       -5.11     11.87 o 
  -8  11   4        4.99      -11.68     10.45 o 
  -7  11   4        3.88       11.31     13.15 o 
  -6  11   4       11.94       -6.41     10.57 o 
  -5  11   4        1.61       -8.34     19.94 o 
  -4  11   4        4.59        3.59     11.82 o 
  -3  11   4        0.67       10.01      9.08 o 
  -2  11   4       10.38       -4.59      8.16 o 
  -1  11   4       20.09       11.84      9.29 o 
   0  11   4       11.39       -8.24      8.14 o 
   1  11   4        0.52        3.75      8.87 o 
   2  11   4        0.35        9.13      9.97 o 
   3  11   4        3.92        9.56     11.82 o 
   4  11   4        0.05       -2.26     17.10 o 
   5  11   4        3.52       -7.67      9.91 o 
   6  11   4        0.90        4.79     10.93 o 
   7  11   4        0.04        5.54     14.74 o 
   8  11   4        0.00        2.54     11.88 o 
   9  11   4        1.98      -10.91     10.89 o 
  -6  12   4        0.46       -2.09     12.11 o 
  -5  12   4        2.26       -3.59     15.02 o 
  -4  12   4        0.16      -16.57     11.76 o 
  -3  12   4        0.08       -6.85     11.85 o 
  -2  12   4        6.18       11.10     10.57 o 
  -1  12   4       20.38       25.13     10.87 o 
   0  12   4       25.45        9.57     10.07 o 
   1  12   4       10.34       30.56     11.20 o 
   2  12   4        0.00        6.57     10.08 o 
   3  12   4       13.48       -2.77     11.27 o 
   4  12   4        6.45        4.19     11.88 o 
   5  12   4        2.77        6.11      9.96 o 
 -20   1   5        9.65       32.41     16.30 o 
 -19   1   5        5.80        0.34     13.53 o 
 -18   1   5        5.13       -9.44     13.07 o 
 -17   1   5        0.52      -10.97     12.50 o 
 -16   1   5       57.98       46.78     16.77 o 
 -15   1   5      666.28      631.95     26.74 o 
 -14   1   5     1191.48     1314.65     69.80 o 
 -13   1   5      989.65      950.98     33.12 o 
 -12   1   5      799.18      799.75     36.99 o 
 -11   1   5       65.22       94.15     19.11 o 
  -9   1   5      376.97      371.90     13.32 o 
  -8   1   5      208.95      222.76      8.60 o 
  -7   1   5      283.80      225.76     12.28 o 
  -5   1   5      705.46      814.88     21.43 o 
  -4   1   5      588.04      514.80     15.61 o 
  -3   1   5     1763.43     2039.39     44.70 o 
  -2   1   5     3103.94     3288.35     79.14 o 
  -1   1   5      235.88      243.03     11.03 o 
   0   1   5      809.09      695.69     24.61 o 
   1   1   5      330.62      362.21     11.98 o 
   2   1   5      145.09      173.91      6.42 o 
   3   1   5      139.62      130.73      7.80 o 
   4   1   5      103.82      131.64      8.04 o 
   5   1   5      200.31      196.32      9.95 o 
   6   1   5     1490.60     1533.96     35.82 o 
   7   1   5       10.75       19.23      5.26 o 
   8   1   5       94.53       96.57      8.44 o 
   9   1   5       56.25       32.82      6.49 o 
  10   1   5       50.89       65.82      7.89 o 
  11   1   5        1.25       -8.25      5.50 o 
  12   1   5       15.75       15.41      6.87 o 
  13   1   5        2.87       -0.88      5.67 o 
  14   1   5        0.02       -1.12      7.39 o 
  15   1   5        2.93        1.96      8.35 o 
  16   1   5       30.58       39.40     19.44 o 
  17   1   5        0.10      -10.91     11.68 o 
  18   1   5       15.90       19.98     36.34 o 
 -20   2   5       37.45       72.20     18.52 o 
 -19   2   5       11.74        9.36     29.07 o 
 -18   2   5        2.89        0.13      9.92 o 
 -17   2   5        0.64       -3.00      9.02 o 
 -16   2   5      158.44      151.29     26.03 o 
 -15   2   5      173.53      175.51     35.64 o 
 -14   2   5        2.45       12.89     13.75 o 
 -13   2   5      112.43       87.28     17.52 o 
 -12   2   5      150.60      137.76     13.03 o 
 -11   2   5      632.77      655.56     28.45 o 
  -9   2   5        1.81        2.72      3.36 o 
  -8   2   5      142.44      125.08      9.27 o 
  -7   2   5      318.96      359.30     12.93 o 
  -6   2   5      920.17     1012.10     25.74 o 
  -5   2   5       15.17        6.91      4.06 o 
  -4   2   5      952.09     1277.99     30.42 o 
  -3   2   5     1199.75      948.12     23.89 o 
  -2   2   5     1178.04     1446.85     33.41 o 
  -1   2   5      877.21      898.60     26.32 o 
   0   2   5       19.55       25.66      3.65 o 
   2   2   5      394.55      347.53     11.21 o 
   3   2   5      464.78      440.16     12.80 o 
   5   2   5        0.12        0.48      4.24 o 
   6   2   5        9.25       10.93      5.11 o 
   7   2   5        0.04       -1.74      3.74 o 
   8   2   5       74.16       72.53     15.40 o 
   9   2   5        0.98        9.60      6.92 o 
  10   2   5        0.01       -1.41      5.48 o 
  11   2   5      105.99      103.29      9.69 o 
  12   2   5       50.11       84.49     11.12 o 
  13   2   5        9.42        3.02      6.21 o 
  14   2   5       26.99       26.71      9.32 o 
  15   2   5        4.53        7.99     10.17 o 
  16   2   5       37.71       28.57     13.18 o 
  17   2   5        1.71       -9.51     11.77 o 
  18   2   5       10.55       21.70     13.90 o 
 -19   3   5        9.63       18.16     10.80 o 
 -18   3   5        5.57       -1.72      9.46 o 
 -17   3   5       17.78        3.78      9.16 o 
 -16   3   5       44.35       49.10     15.93 o 
 -15   3   5        7.08        8.42     12.57 o 
 -14   3   5       68.74       63.00     15.66 o 
 -13   3   5       16.80        8.78     12.17 o 
 -12   3   5       65.80       65.41     11.15 o 
 -11   3   5       91.17       76.51     30.28 o 
 -10   3   5      364.86      365.15     21.08 o 
  -9   3   5      156.35      133.60     13.87 o 
  -8   3   5       14.44       14.14      8.63 o 
  -7   3   5      108.07      101.37      7.73 o 
  -6   3   5      163.51      153.66      8.30 o 
  -5   3   5      136.62      139.36      8.80 o 
  -4   3   5       54.19       80.99      7.71 o 
  -3   3   5      131.48       98.53      7.95 o 
  -2   3   5      127.60      128.99      8.90 o 
  -1   3   5        0.35       -0.03      4.58 o 
   1   3   5        1.35       -3.39      3.14 o 
   2   3   5      304.90      272.03     11.24 o 
   3   3   5      303.72      382.36     12.12 o 
   4   3   5        7.08        1.30      2.59 o 
   5   3   5        7.10        3.41      4.27 o 
   6   3   5        3.55        9.39      5.00 o 
   7   3   5        4.86       19.62      6.85 o 
   8   3   5       41.81       49.02      5.92 o 
   9   3   5       34.23       34.42     11.21 o 
  10   3   5       98.57      115.12      9.96 o 
  11   3   5        7.34       -3.86      5.89 o 
  12   3   5        1.60       -4.40     11.13 o 
  13   3   5       20.30       45.64     20.50 o 
  14   3   5        7.35        6.22      8.48 o 
  15   3   5       50.71       67.09     11.89 o 
  16   3   5       15.56       16.74      9.84 o 
  17   3   5        0.44        1.82     12.67 o 
  18   3   5        0.18      -17.75     11.83 o 
 -19   4   5        3.94        6.42     10.69 o 
 -18   4   5       26.80       40.34     11.86 o 
 -17   4   5       31.72       43.73     16.89 o 
 -16   4   5       37.01       36.19     16.45 o 
 -15   4   5       73.20       69.76     31.27 o 
 -14   4   5       39.10       34.16     14.15 o 
 -13   4   5       35.11       29.57      9.33 o 
 -12   4   5       35.79       18.63      9.04 o 
 -11   4   5       85.97       90.97     15.28 o 
 -10   4   5       11.95       20.95      8.36 o 
  -9   4   5      215.87      209.55     15.06 o 
  -8   4   5        0.01        5.10      5.42 o 
  -7   4   5        7.14        0.66      3.70 o 
  -6   4   5       33.47       22.19      5.22 o 
  -4   4   5       10.91        2.15      4.24 o 
  -3   4   5      328.85      289.44     12.25 o 
  -2   4   5      181.96      260.68     11.65 o 
  -1   4   5      444.59      298.99     16.71 o 
   0   4   5        1.45       13.03      5.24 o 
   1   4   5      567.82      628.95     19.95 o 
   2   4   5      126.65      116.86      7.43 o 
   3   4   5      653.04      643.25     17.69 o 
   4   4   5       68.65       76.85      8.04 o 
   6   4   5      161.92      119.58      8.94 o 
   7   4   5      164.17      167.63     10.97 o 
   8   4   5       22.46        8.39      5.01 o 
   9   4   5       28.77       13.35      8.31 o 
  10   4   5       59.38       87.01      9.93 o 
  11   4   5       96.37      125.20     10.69 o 
  12   4   5       60.58       64.36     10.73 o 
  13   4   5      130.65       96.66     12.22 o 
  14   4   5        6.47        6.62      8.38 o 
  15   4   5       10.76       11.03      9.37 o 
  16   4   5       46.61       51.70     16.77 o 
  17   4   5       27.45       13.87     13.27 o 
 -18   5   5       10.04       23.66     13.66 o 
 -17   5   5        0.97        2.04     12.71 o 
 -16   5   5       15.07       26.57     14.66 o 
 -15   5   5       22.68       24.65     13.69 o 
 -14   5   5       43.67       39.86     10.59 o 
 -13   5   5       64.69       49.11     11.51 o 
 -12   5   5       85.91      104.83     13.21 o 
 -11   5   5       68.59       52.67     10.68 o 
 -10   5   5       21.94       14.73      8.53 o 
  -9   5   5        7.15       -2.24     15.06 o 
  -8   5   5      143.41      120.43     14.89 o 
  -7   5   5       65.05       56.19      8.36 o 
  -6   5   5      202.39      212.89     17.27 o 
  -5   5   5      491.72      505.00     19.42 o 
  -4   5   5      460.56      463.92     16.19 o 
  -3   5   5      193.52      265.79     14.39 o 
  -2   5   5       78.39       97.32     14.84 o 
  -1   5   5        1.87       10.00      5.66 o 
   0   5   5        7.93        8.03      5.45 o 
   1   5   5      120.06       97.69      9.08 o 
   4   5   5      199.72      181.42     21.67 o 
   5   5   5       30.76       54.91      9.12 o 
   6   5   5      100.58       93.93     11.38 o 
   7   5   5        1.69        1.23      5.75 o 
   8   5   5       52.07       44.86     11.44 o 
   9   5   5       55.91       63.69      7.37 o 
  10   5   5       19.81       37.99      7.65 o 
  11   5   5       21.02       24.57      9.10 o 
  12   5   5        4.62       20.20      8.72 o 
  13   5   5        7.38       12.67     18.16 o 
  14   5   5        3.31        6.05      8.47 o 
  15   5   5       13.37       23.38     12.96 o 
  16   5   5        1.66        1.43      9.39 o 
  17   5   5        1.23       -0.23     11.70 o 
 -17   6   5        8.26       10.59     13.69 o 
 -16   6   5        8.94       16.63     12.58 o 
 -15   6   5        2.66        6.73     11.53 o 
 -14   6   5       23.69       19.72     13.02 o 
 -13   6   5       63.99       46.67     14.14 o 
 -12   6   5       36.52       34.18     10.25 o 
 -11   6   5       22.19       10.38      8.61 o 
 -10   6   5        0.49       -3.86      7.86 o 
  -9   6   5       36.37       34.93      9.83 o 
  -8   6   5       18.71        3.12     17.50 o 
  -7   6   5       39.54       52.25      9.89 o 
  -6   6   5      598.76      683.16     24.39 o 
  -5   6   5      242.10      251.90     15.34 o 
  -4   6   5       50.32       48.53      8.31 o 
  -2   6   5        8.01        2.87      4.55 o 
  -1   6   5       28.86       10.43     10.26 o 
   0   6   5       13.28       19.58      7.31 o 
   1   6   5        7.50       -5.08      4.85 o 
   2   6   5       47.49       53.79      8.33 o 
   3   6   5        0.50       11.22      6.00 o 
   4   6   5      122.98      135.13     14.70 o 
   5   6   5       33.89       24.24      9.12 o 
   6   6   5        6.79        3.90      7.52 o 
   7   6   5       68.52       79.85     12.94 o 
   8   6   5       94.53       80.00     11.55 o 
   9   6   5       43.56       48.85      7.54 o 
  10   6   5       58.81       52.68      8.04 o 
  11   6   5        5.22        2.93      9.21 o 
  12   6   5        1.31       -1.42      7.89 o 
  13   6   5        9.47       15.97      9.38 o 
  14   6   5        0.00      -10.51      8.35 o 
  15   6   5        2.99       12.07     10.69 o 
  16   6   5        0.75        5.15      9.31 o 
 -16   7   5        1.03       -5.11     11.80 o 
 -15   7   5        0.59       -2.48      9.39 o 
 -14   7   5       20.81       16.56     10.59 o 
 -13   7   5       92.32       81.04     13.22 o 
 -12   7   5       33.81       31.52     17.89 o 
 -11   7   5       12.21        9.10      8.98 o 
 -10   7   5       10.48       17.39      9.24 o 
  -9   7   5        6.65        3.27     10.43 o 
  -8   7   5      127.79      158.99     17.91 o 
  -7   7   5        4.46        8.07     20.06 o 
  -6   7   5      146.31      179.71     18.66 o 
  -5   7   5       46.87       45.02      9.26 o 
  -4   7   5      338.30      314.27     28.73 o 
  -3   7   5      187.44      185.90     13.91 o 
  -2   7   5       45.51       45.35      8.70 o 
  -1   7   5      185.24      178.89     13.43 o 
   0   7   5      267.43      287.42     16.59 o 
   1   7   5       63.18       51.91      9.40 o 
   2   7   5        0.84       -2.84      8.40 o 
   3   7   5       10.67       20.42      9.98 o 
   4   7   5       12.59        5.59      8.74 o 
   5   7   5       17.18       23.23     12.28 o 
   7   7   5       63.91       59.62     13.87 o 
   8   7   5       17.51        8.00      7.14 o 
   9   7   5       10.40        7.16      7.24 o 
  10   7   5        1.23       -4.85      6.89 o 
  11   7   5        0.80        6.15      9.33 o 
  12   7   5        1.52       10.24     10.31 o 
  13   7   5        2.56       -0.17      9.46 o 
  14   7   5       17.36       22.79     12.43 o 
  15   7   5        5.56       -1.80     10.74 o 
 -15   8   5        9.34       -4.27     13.41 o 
 -14   8   5        1.39      -11.57     11.95 o 
 -13   8   5       21.75       15.36     24.01 o 
 -12   8   5       56.42       21.00     13.56 o 
 -11   8   5       51.18       58.67     16.31 o 
 -10   8   5        5.12        3.49     11.28 o 
  -9   8   5        0.52        7.37     11.43 o 
  -8   8   5       18.39       24.48     11.77 o 
  -7   8   5        0.42      -12.77      8.51 o 
  -6   8   5        0.98        3.30     10.50 o 
  -5   8   5       16.86       12.63     10.45 o 
  -4   8   5      375.09      427.52     22.18 o 
  -3   8   5       59.10       61.03     10.09 o 
  -2   8   5        4.95       -0.51      7.11 o 
  -1   8   5        4.65        3.48      7.74 o 
   0   8   5        0.28       -6.15      6.69 o 
   1   8   5        8.44       12.11      8.07 o 
   2   8   5       19.31       24.02      7.70 o 
   3   8   5        8.27       -4.20      8.61 o 
   4   8   5       13.34        9.02      9.39 o 
   5   8   5        4.16       -0.61      8.39 o 
   6   8   5        1.39        7.54      8.80 o 
   7   8   5       38.93       37.97     10.67 o 
   8   8   5       83.09       85.67     11.07 o 
   9   8   5       19.18       15.81     19.86 o 
  10   8   5        0.14        8.03     10.42 o 
  11   8   5        3.76        0.43      7.91 o 
  12   8   5        0.01        7.54     10.27 o 
  13   8   5        0.74       19.81     12.47 o 
  14   8   5        0.35        6.35     17.33 o 
 -14   9   5        0.89       26.04     15.04 o 
 -13   9   5        1.17       -1.59     12.05 o 
 -12   9   5       16.38       13.07     13.75 o 
 -11   9   5       12.61       19.07     13.18 o 
 -10   9   5        0.22      -11.72     10.53 o 
  -9   9   5        0.95        5.21     12.69 o 
  -8   9   5        1.25       11.20     11.54 o 
  -7   9   5       54.54       72.56     15.26 o 
  -6   9   5       35.26       39.86     19.67 o 
  -5   9   5        2.41        7.45     20.59 o 
  -4   9   5       50.84       54.76     13.99 o 
  -3   9   5       17.33       27.86      8.81 o 
  -2   9   5       80.35       73.70     11.01 o 
  -1   9   5       41.36       20.84     11.08 o 
   0   9   5        2.55       -2.70      9.44 o 
   1   9   5       13.07        2.24      7.65 o 
   2   9   5        0.20       -3.92     10.01 o 
   3   9   5        0.07       -3.67     10.69 o 
   4   9   5        2.11        0.51     10.46 o 
   5   9   5        0.24       -6.18      9.30 o 
   6   9   5       16.10       19.98     10.13 o 
   7   9   5       39.98       29.91      9.24 o 
   8   9   5        7.23       -0.53      9.29 o 
   9   9   5        0.17       -5.70      9.89 o 
  10   9   5        0.01       -4.95      9.55 o 
  11   9   5        1.89       11.66     11.34 o 
  12   9   5        0.03       -0.37     10.51 o 
 -12  10   5        0.08       -7.33     12.65 o 
 -11  10   5        0.46      -18.21     12.14 o 
 -10  10   5        0.00       -3.92     11.66 o 
  -9  10   5        0.13       -4.77     11.43 o 
  -8  10   5        0.78      -14.69     15.47 o 
  -7  10   5        0.01       10.22     12.39 o 
  -6  10   5        3.80       11.78     14.25 o 
  -5  10   5        0.83        5.95     12.09 o 
  -4  10   5       14.65        7.04     11.11 o 
  -3  10   5       13.49       18.34     12.13 o 
  -2  10   5        4.30      -10.38      7.77 o 
   0  10   5        7.43        0.53      9.26 o 
   1  10   5        4.01        6.30      8.20 o 
   2  10   5       17.13        7.22     10.50 o 
   3  10   5       25.24       52.71     13.67 o 
   4  10   5        0.15        1.71      9.63 o 
   5  10   5       26.11       13.62     10.58 o 
   6  10   5       39.72       33.97     12.06 o 
   7  10   5       13.60       15.00      8.99 o 
   8  10   5        5.14       -6.37     10.29 o 
   9  10   5        8.05        3.00     11.33 o 
  10  10   5        1.71       -2.84     15.60 o 
  -9  11   5        2.45        6.69     13.73 o 
  -8  11   5        6.77      -14.81     12.22 o 
  -7  11   5        0.39        0.66     18.81 o 
  -6  11   5        7.61        0.62     12.03 o 
  -5  11   5       35.93       26.22     24.79 o 
  -4  11   5       25.32        8.29     12.14 o 
  -3  11   5        8.01       15.89     12.94 o 
  -2  11   5        0.35       -5.46      8.10 o 
  -1  11   5        0.29       -7.59      8.01 o 
   0  11   5       12.37       12.23      9.18 o 
   1  11   5        1.50       -2.88      9.97 o 
   2  11   5        3.34        0.49     10.51 o 
   3  11   5        2.21        8.46     18.97 o 
   4  11   5        4.75       -6.42     16.79 o 
   5  11   5       12.77       10.18     11.71 o 
   6  11   5       14.27       25.93     16.82 o 
   7  11   5        0.24       -2.97     11.17 o 
  -4  12   5        0.00        5.38     12.92 o 
  -3  12   5        0.67        2.03     12.34 o 
  -2  12   5        0.00       -3.44     12.50 o 
  -1  12   5        2.87       16.15     10.68 o 
   0  12   5        1.47       -1.50      9.88 o 
   1  12   5       12.16        9.38     14.70 o 
   2  12   5        0.80        7.69     11.16 o 
 -19   0   6        7.09        0.40     19.73 o 
 -18   0   6       40.73       76.20     26.32 o 
 -17   0   6        3.69      -16.71     17.21 o 
 -16   0   6       25.88       57.13     23.82 o 
 -15   0   6        0.50      -23.75     15.83 o 
 -14   0   6      957.13      942.82     61.38 o 
 -13   0   6       51.68       63.98     21.30 o 
 -12   0   6       18.47       37.21     21.37 o 
 -11   0   6       17.16       40.46     18.32 o 
 -10   0   6        6.57       -1.32      6.79 o 
  -9   0   6       80.89      118.27     12.53 o 
  -8   0   6      707.18      747.69     34.48 o 
  -7   0   6      110.95       93.65     11.35 o 
  -6   0   6       47.60       40.56      8.43 o 
  -5   0   6     1133.38     1347.16     46.11 o 
  -4   0   6     1109.46      948.11     34.92 o 
  -3   0   6      677.36      799.98     30.52 o 
  -2   0   6     1364.83     1793.21     57.68 o 
  -1   0   6     2368.73     1988.79     62.69 o 
   0   0   6     1477.76     1728.22     79.93 o 
   1   0   6      654.89      516.15     16.88 o 
   2   0   6       72.51       97.43      8.67 o 
   3   0   6        3.85       -1.41      3.92 o 
   4   0   6        5.75       15.61      6.87 o 
   5   0   6       22.09       22.68      7.70 o 
   6   0   6        2.87        4.74      6.52 o 
   7   0   6      163.65      174.91     36.59 o 
   8   0   6        0.02       -5.08      6.92 o 
   9   0   6       10.82       14.03      8.74 o 
  10   0   6        1.25        5.08      8.32 o 
  11   0   6       11.45       11.13      8.81 o 
  12   0   6        6.76       -0.93     15.91 o 
  13   0   6       18.93       26.90     18.27 o 
  14   0   6       19.40       28.50     11.75 o 
  15   0   6        6.54       12.14     17.32 o 
  16   0   6        7.25      -17.54     15.18 o 
  17   0   6        4.11       11.29     19.08 o 
 -19   1   6       10.44       -1.89     13.87 o 
 -18   1   6        0.22        5.57     14.18 o 
 -17   1   6        5.06       12.84     16.68 o 
 -16   1   6       33.59       33.88     15.32 o 
 -15   1   6      181.78      170.15     22.35 o 
 -14   1   6        5.87       16.12     13.19 o 
 -13   1   6      451.66      485.08     33.22 o 
 -12   1   6      515.76      479.11     32.93 o 
 -11   1   6      467.03      430.49     20.62 o 
 -10   1   6      456.35      393.72     36.92 o 
  -9   1   6        4.01       -5.62      7.85 o 
  -8   1   6      101.13      121.24      9.07 o 
  -7   1   6       39.03       20.16      5.24 o 
  -6   1   6       38.45       46.62      7.63 o 
  -5   1   6      242.71      264.57     11.79 o 
  -4   1   6        0.07        1.04      4.06 o 
  -3   1   6      239.15      305.08     12.04 o 
  -2   1   6      118.51      114.04      8.06 o 
  -1   1   6      365.91      358.94     12.71 o 
   0   1   6      118.18      144.25     12.23 o 
   1   1   6        7.78        8.93      3.42 o 
   2   1   6       23.39       20.53      3.34 o 
   3   1   6        5.42        5.86      2.72 o 
   4   1   6        3.44       -4.59      3.98 o 
   5   1   6       88.66       85.52      7.59 o 
   6   1   6       68.62       94.30      8.32 o 
   7   1   6      118.89      133.60      9.81 o 
   8   1   6      423.58      436.40     16.20 o 
   9   1   6       63.20       71.77     10.25 o 
  10   1   6        4.84       -5.03      8.67 o 
  11   1   6       13.19        3.56      6.10 o 
  12   1   6        1.31        7.19      6.12 o 
  13   1   6        0.15        4.17      6.48 o 
  14   1   6        1.74       10.16      6.81 o 
  15   1   6       46.93       21.58      9.79 o 
  16   1   6       13.44        5.59     12.57 o 
  17   1   6       11.15        7.49     12.94 o 
 -19   2   6        5.91       -8.30     12.79 o 
 -18   2   6       16.91       46.32     43.32 o 
 -17   2   6        7.54        0.48     12.90 o 
 -16   2   6       10.38       -4.73     12.18 o 
 -15   2   6       15.61       37.13     14.17 o 
 -14   2   6        4.43      -15.01     10.01 o 
 -13   2   6        1.07        0.13     12.01 o 
 -12   2   6      851.59      823.03     41.16 o 
 -11   2   6      647.49      717.88     26.79 o 
 -10   2   6        3.37       15.73      6.69 o 
  -9   2   6      241.83      277.46     24.47 o 
  -8   2   6      655.00      654.07     20.00 o 
  -7   2   6       31.30       21.34      5.71 o 
  -6   2   6        7.61       10.35      4.62 o 
  -5   2   6       49.67       43.81      5.96 o 
  -4   2   6        1.99        5.45      4.42 o 
  -1   2   6      603.78      545.90     16.61 o 
   0   2   6      246.40      340.24     11.36 o 
   1   2   6      177.73      149.36      7.88 o 
   2   2   6      303.47      320.97     11.17 o 
   3   2   6       24.87       21.07      5.43 o 
   4   2   6      176.44      216.01     21.58 o 
   5   2   6      337.14      258.48     11.98 o 
   6   2   6        0.50        6.00      4.90 o 
   8   2   6       71.22       52.50      9.82 o 
   9   2   6       45.31       57.72      8.05 o 
  10   2   6        1.37       17.36      6.60 o 
  11   2   6        5.13        1.14      5.92 o 
  12   2   6        0.13       -3.26      6.03 o 
  13   2   6        4.78       15.97      7.44 o 
  14   2   6       59.21       58.17     11.32 o 
  15   2   6       17.40        6.28      9.11 o 
  16   2   6        0.03       -4.27     11.83 o 
  17   2   6        8.02       14.75     19.81 o 
 -19   3   6       28.65       27.64     15.78 o 
 -18   3   6        0.40        4.27     16.34 o 
 -17   3   6       13.67       39.55     16.12 o 
 -16   3   6        1.70        8.01     13.27 o 
 -15   3   6        0.11      -11.25     11.21 o 
 -14   3   6        3.53      -15.22     11.24 o 
 -13   3   6      209.72      158.62     28.93 o 
 -12   3   6      347.30      396.30     35.67 o 
 -11   3   6     1389.98     1495.52     45.16 o 
 -10   3   6      745.90      772.99     40.86 o 
  -9   3   6        2.59        6.35      5.99 o 
  -8   3   6       19.37       14.20      4.85 o 
  -7   3   6      198.14      190.53     11.30 o 
  -6   3   6      279.85      329.26     13.68 o 
  -5   3   6      123.93       94.42      8.21 o 
  -4   3   6      175.59      149.04      9.88 o 
  -3   3   6      498.58      477.33     15.89 o 
  -2   3   6      581.42      564.20     17.39 o 
  -1   3   6      869.26     1057.82     27.01 o 
   0   3   6      681.63      605.93     20.63 o 
   1   3   6        0.42        0.02      3.33 o 
   2   3   6      109.55      109.55      7.50 o 
   3   3   6      923.54      870.37     30.01 o 
   4   3   6      149.83      226.24     19.28 o 
   5   3   6        0.54       -1.06      4.44 o 
   6   3   6       80.50       85.86      8.39 o 
   7   3   6      205.00      239.04     13.09 o 
   8   3   6      153.18      152.52     11.20 o 
   9   3   6        0.32       -6.72      5.44 o 
  10   3   6       32.67       36.72      7.83 o 
  11   3   6        0.01       -1.01      5.83 o 
  12   3   6       13.95       10.96      6.86 o 
  13   3   6       16.65       19.88      9.57 o 
  14   3   6        0.52        4.43      8.22 o 
  15   3   6        1.39        1.01      8.79 o 
  16   3   6        1.40       -7.86      8.04 o 
  17   3   6        0.15        0.40     12.97 o 
 -18   4   6       29.63       40.37     16.14 o 
 -17   4   6        0.08       14.05     13.61 o 
 -16   4   6        8.10        5.81     12.84 o 
 -15   4   6       22.33       25.49     20.39 o 
 -14   4   6       52.23       72.89     15.49 o 
 -13   4   6       12.02       -0.45     10.43 o 
 -12   4   6       96.70      100.16     13.09 o 
 -11   4   6        1.22       -5.59      8.03 o 
 -10   4   6      114.44      148.88     14.62 o 
  -9   4   6      566.46      624.88     25.11 o 
  -8   4   6        3.00       -3.19      5.90 o 
  -7   4   6        6.83       12.81      6.74 o 
  -6   4   6       70.24       43.80      6.88 o 
  -5   4   6       35.85       32.29      6.26 o 
  -4   4   6      251.70      338.45     14.24 o 
  -3   4   6      372.52      389.08     14.76 o 
  -2   4   6       32.21       40.77      6.59 o 
  -1   4   6        0.18        3.69      6.59 o 
   0   4   6      201.64      190.75     14.98 o 
   1   4   6      140.74      178.35     12.05 o 
   3   4   6       73.98       57.86      7.72 o 
   4   4   6       14.83        4.08      4.44 o 
   5   4   6       42.99       48.75      9.12 o 
   6   4   6       20.76       11.78      5.77 o 
   7   4   6        0.24       -1.45      5.27 o 
   8   4   6        3.57        6.24      6.03 o 
   9   4   6        1.82       -1.26      5.46 o 
  10   4   6        4.91        2.72      6.17 o 
  11   4   6       75.75       88.65      9.74 o 
  12   4   6       39.46       38.93      9.67 o 
  13   4   6        8.07       15.21      8.55 o 
  14   4   6        0.68       -3.72      8.20 o 
  15   4   6        0.63       -8.96      7.95 o 
  16   4   6        1.27        6.11      9.69 o 
 -18   5   6       61.87      111.15     30.61 o 
 -17   5   6       40.06       51.02     16.55 o 
 -16   5   6        0.05       -1.11     25.47 o 
 -15   5   6        0.22       13.12     13.56 o 
 -14   5   6       16.35       12.26     16.30 o 
 -13   5   6       55.94       48.09     10.87 o 
 -12   5   6       31.72       33.02     10.13 o 
 -11   5   6       50.87       59.08     10.78 o 
 -10   5   6       21.74        1.36      7.96 o 
  -9   5   6       12.16       10.94      8.63 o 
  -8   5   6      432.84      430.77     20.27 o 
  -7   5   6       30.39       45.16      9.31 o 
  -6   5   6      150.82      160.86     11.21 o 
  -5   5   6      180.48      175.47     11.67 o 
  -4   5   6       21.14       19.70      5.50 o 
  -3   5   6       51.77       57.64      8.65 o 
  -2   5   6      589.74      623.03     27.99 o 
  -1   5   6      252.13      283.06     19.34 o 
   0   5   6        7.49        7.76      5.99 o 
   1   5   6       53.02       62.37      8.81 o 
   2   5   6        7.59        9.74      8.37 o 
   3   5   6       55.55       69.03     11.64 o 
   4   5   6        0.76       -5.77      5.31 o 
   5   5   6        7.73        3.34      5.91 o 
   6   5   6       23.25       13.69      6.51 o 
   7   5   6        7.34       12.07      6.63 o 
   8   5   6       40.11       27.45      7.91 o 
   9   5   6        2.39       14.47      7.06 o 
  10   5   6       13.04       21.08      7.03 o 
  11   5   6       74.62       71.53     12.29 o 
  12   5   6        2.91       -0.92      8.16 o 
  13   5   6        6.31       20.35      9.22 o 
  14   5   6        3.55       -3.25      7.96 o 
  15   5   6        2.43        6.47      9.47 o 
  16   5   6        0.55        8.84     10.23 o 
 -17   6   6       22.38       -7.22     13.08 o 
 -16   6   6        5.05       -8.54     12.30 o 
 -15   6   6       11.57       34.19     23.38 o 
 -14   6   6       45.49       34.51     10.66 o 
 -13   6   6       57.71       48.22     11.26 o 
 -12   6   6       32.40       27.37     10.12 o 
 -11   6   6        4.39        6.50      8.47 o 
 -10   6   6       27.79       25.67      9.01 o 
  -9   6   6       47.74       37.62      9.79 o 
  -8   6   6       30.89       50.40     11.10 o 
  -7   6   6      447.63      432.19     21.46 o 
  -6   6   6        2.73        4.27      6.44 o 
  -5   6   6       28.78       22.66      8.08 o 
  -4   6   6        0.26       10.19      7.30 o 
  -3   6   6      228.76      267.95     16.28 o 
  -2   6   6      121.14      114.57     26.58 o 
  -1   6   6       16.58        7.72      5.79 o 
   0   6   6      158.35      156.94     17.93 o 
   1   6   6       57.21       43.66     15.86 o 
   2   6   6       68.13       92.28     13.33 o 
   3   6   6       12.67       27.16      9.41 o 
   4   6   6      105.51       99.19     14.10 o 
   5   6   6       88.09      104.10     14.26 o 
   6   6   6       35.47       20.25      7.38 o 
   7   6   6        9.44        6.03      6.57 o 
   8   6   6       84.26       70.62     10.00 o 
   9   6   6      133.17      145.52     22.55 o 
  10   6   6       73.43       69.00     10.43 o 
  11   6   6        1.05        3.45      9.49 o 
  12   6   6       22.69       37.61     12.48 o 
  13   6   6       13.08        6.18      8.80 o 
  14   6   6        1.42       -4.39      8.59 o 
  15   6   6        1.63      -12.96      8.64 o 
 -16   7   6        4.23      -12.37     14.86 o 
 -15   7   6        0.27       -3.96     10.18 o 
 -14   7   6        0.04       -6.91      9.65 o 
 -13   7   6        1.17        2.99      9.39 o 
 -12   7   6        2.14       -2.76      8.99 o 
 -11   7   6        0.88       -8.79      8.63 o 
 -10   7   6        0.18        6.17     10.90 o 
  -9   7   6        3.22       11.71     14.96 o 
  -8   7   6        8.40       15.89     11.35 o 
  -7   7   6        0.97       12.35      9.98 o 
  -6   7   6      171.80      222.18     22.53 o 
  -5   7   6        5.16       12.52      7.95 o 
  -4   7   6      154.35      146.92     19.41 o 
  -3   7   6      125.46      140.29     12.99 o 
  -2   7   6      161.06      173.09     14.17 o 
  -1   7   6       48.74       51.82      9.63 o 
   0   7   6       80.61       77.44     10.87 o 
   1   7   6        5.80       12.01     10.21 o 
   2   7   6        2.69        5.45      6.81 o 
   3   7   6       90.23       80.78     13.37 o 
   4   7   6       46.81       50.43     15.79 o 
   5   7   6        0.70        0.26      8.35 o 
   6   7   6        9.24       -1.20      8.46 o 
   7   7   6       21.63       22.22      7.73 o 
   8   7   6       39.37       42.32      7.84 o 
   9   7   6        5.46        8.80      7.49 o 
  10   7   6        1.01        3.55      9.73 o 
  11   7   6        1.62      -12.27      8.41 o 
  12   7   6        1.09        2.30     10.53 o 
  13   7   6        4.20        8.33     11.75 o 
  14   7   6        0.56       -1.07     13.38 o 
 -14   8   6        0.08       -9.29     16.89 o 
 -13   8   6        3.04        4.67     13.21 o 
 -12   8   6        1.94      -16.34     20.37 o 
 -11   8   6        2.09       -5.31     16.24 o 
 -10   8   6        0.08       -5.93     10.08 o 
  -9   8   6        6.17       31.10     13.09 o 
  -8   8   6        5.98      -11.64     10.61 o 
  -7   8   6        0.79       -9.98      9.22 o 
  -6   8   6       26.19        8.13     10.58 o 
  -5   8   6       23.02        6.41     10.72 o 
  -4   8   6      147.35      194.40     15.27 o 
  -3   8   6       90.73       78.69     19.09 o 
  -2   8   6       52.92       50.60      9.36 o 
  -1   8   6       18.43       35.29      8.76 o 
   0   8   6       15.38       30.20      8.61 o 
   1   8   6        0.02       -8.05      8.22 o 
   2   8   6        6.44       16.61      9.26 o 
   3   8   6        0.64        8.76      9.28 o 
   4   8   6       44.05       54.76     12.10 o 
   5   8   6        3.78       11.43     26.37 o 
   6   8   6        1.65       -2.57      8.02 o 
   7   8   6       18.95       32.27     10.78 o 
   8   8   6       29.73       29.16      8.70 o 
   9   8   6        0.33       16.73     10.74 o 
  10   8   6        9.54        8.67     10.33 o 
  11   8   6        8.38        3.43     10.54 o 
  12   8   6        8.16       16.80     11.66 o 
 -12   9   6        3.06       -5.37     13.03 o 
 -11   9   6       43.55       33.01     15.20 o 
 -10   9   6       50.63       56.86     15.95 o 
  -9   9   6        4.13        3.26     12.81 o 
  -8   9   6        2.91       -2.10     10.73 o 
  -7   9   6       13.24      -20.18     16.36 o 
  -6   9   6       24.15       25.27     12.83 o 
  -5   9   6        8.78       15.30     11.52 o 
  -4   9   6        1.91        3.43     10.78 o 
  -3   9   6       16.51       18.45      8.67 o 
  -2   9   6      139.67      138.49     16.47 o 
  -1   9   6       59.38       76.30     11.14 o 
   0   9   6       14.63       14.43      8.54 o 
   1   9   6        0.17       -0.34      9.39 o 
   2   9   6        0.92        8.02      9.82 o 
   3   9   6       14.38       22.84     10.65 o 
   4   9   6        5.45       14.02     10.26 o 
   5   9   6        2.14        6.19      9.36 o 
   6   9   6        9.03        0.55     14.49 o 
   7   9   6        0.02        7.21     10.23 o 
   8   9   6       13.41       12.24      8.57 o 
   9   9   6        6.19       -1.70     14.23 o 
  10   9   6       16.18       12.98     16.08 o 
  11   9   6        1.94       -9.53     14.38 o 
 -10  10   6       11.60       -4.26     12.75 o 
  -9  10   6        2.11        2.27     13.08 o 
  -8  10   6        9.55       19.43     12.97 o 
  -7  10   6        2.93      -10.59     11.92 o 
  -6  10   6        7.77       11.34     18.45 o 
  -5  10   6       21.90       24.92     12.46 o 
  -4  10   6        0.05        1.28     10.16 o 
  -3  10   6        7.09        9.85      9.32 o 
  -2  10   6       16.85       12.47      9.00 o 
  -1  10   6        2.55       -8.05      8.13 o 
   0  10   6        0.00       -0.52      9.62 o 
   1  10   6        0.18       -8.45     16.47 o 
   2  10   6        0.63       -1.23      9.93 o 
   3  10   6        0.68        2.34     10.86 o 
   4  10   6        2.52       19.53     11.27 o 
   5  10   6        0.12        7.80     10.90 o 
   6  10   6        1.23      -10.07      9.02 o 
   7  10   6        0.00        8.35      8.73 o 
   8  10   6        0.01        1.52     11.11 o 
  -7  11   6        1.35        7.65     23.01 o 
  -6  11   6        0.21        1.72     12.50 o 
  -5  11   6        0.22       12.48     12.67 o 
  -4  11   6        0.65      -10.57     12.08 o 
  -3  11   6        4.05        2.43     12.13 o 
  -2  11   6        1.00       -0.03      9.11 o 
  -1  11   6       14.96       19.27     12.32 o 
   0  11   6        0.79        4.82     10.99 o 
   1  11   6        2.58      -10.41     10.41 o 
   2  11   6        0.11       10.71     11.11 o 
   3  11   6        0.03        4.08     12.56 o 
   4  11   6        0.01        1.22     10.96 o 
   5  11   6        0.08       16.77     12.07 o 
 -18   1   7       24.31       16.36     16.19 o 
 -17   1   7       60.58       83.72     21.90 o 
 -16   1   7        4.20       -0.08     12.61 o 
 -15   1   7        2.24       -4.29     12.80 o 
 -14   1   7       23.55        4.15     11.60 o 
 -13   1   7       13.42       22.09     12.71 o 
 -12   1   7      105.83      122.56     18.85 o 
 -11   1   7      227.28      217.25     23.30 o 
 -10   1   7      625.64      554.80     30.70 o 
  -9   1   7      612.40      716.65     22.57 o 
  -8   1   7      393.22      312.11     14.98 o 
  -7   1   7       43.85       52.86      7.07 o 
  -6   1   7       10.67        1.46      4.79 o 
  -5   1   7        0.86       -0.81      4.56 o 
  -4   1   7      223.75      234.03     12.38 o 
  -3   1   7      244.85      255.98     12.78 o 
  -2   1   7        5.11       13.31      5.16 o 
  -1   1   7      127.34      140.91      9.40 o 
   0   1   7      441.47      477.81     15.74 o 
   1   1   7      539.88      616.80     25.96 o 
   2   1   7      780.92      762.47     22.35 o 
   3   1   7        9.99        5.16      3.44 o 
   4   1   7       95.08      101.27      9.71 o 
   5   1   7      197.62      172.61     11.01 o 
   6   1   7      164.45      198.49     12.17 o 
   7   1   7       99.49       82.79      8.74 o 
   8   1   7        6.42       10.05      6.12 o 
   9   1   7      131.08      158.05     11.80 o 
  10   1   7      140.34      158.53     12.11 o 
  11   1   7       37.33       38.15      8.06 o 
  12   1   7        0.77       -5.21      6.20 o 
  13   1   7       18.29       15.31      7.78 o 
  14   1   7        3.20        6.07      7.02 o 
  15   1   7        1.58       -3.56      8.89 o 
  16   1   7        2.97      -11.40     12.36 o 
 -18   2   7        0.00       11.45     15.46 o 
 -17   2   7       26.57        9.34     18.43 o 
 -16   2   7        9.20       12.27     13.69 o 
 -15   2   7        0.01       -3.98     12.03 o 
 -14   2   7        2.37       -2.52     11.85 o 
 -13   2   7       66.01       58.62     15.18 o 
 -12   2   7      213.22      242.12     23.44 o 
 -11   2   7        2.70        7.92      8.49 o 
 -10   2   7       16.73       25.01      9.61 o 
  -9   2   7        0.04       -2.31      6.77 o 
  -8   2   7       19.43       17.51      6.69 o 
  -7   2   7      204.27      166.61     11.14 o 
  -6   2   7      237.43      269.86     13.93 o 
  -5   2   7       93.47       84.45      8.38 o 
  -4   2   7        4.48        5.80      6.87 o 
  -2   2   7      313.62      282.03     12.93 o 
  -1   2   7        9.29        3.07      4.64 o 
   0   2   7       14.85       10.92      4.48 o 
   1   2   7      166.69      131.13     22.88 o 
   3   2   7      520.17      530.73     24.34 o 
   4   2   7      211.64      214.69     13.09 o 
   5   2   7       87.41       77.81      9.18 o 
   6   2   7        0.64        3.85      5.29 o 
   7   2   7       75.63       81.10      8.83 o 
   8   2   7       55.83       74.67     11.41 o 
   9   2   7        0.40       -0.61      6.64 o 
  10   2   7        5.36       10.44      6.40 o 
  11   2   7        0.37       -8.49      6.19 o 
  12   2   7       41.15       18.79      7.82 o 
  13   2   7       29.10       36.63      8.59 o 
  14   2   7        2.24        1.11      7.83 o 
  15   2   7        3.90        5.29      9.20 o 
  16   2   7       11.71       15.02      9.93 o 
 -18   3   7        3.46       13.93     20.68 o 
 -17   3   7       16.03       49.39     36.42 o 
 -16   3   7       41.33       59.18     17.48 o 
 -15   3   7       23.32        6.13     13.48 o 
 -14   3   7        2.18        1.08     12.27 o 
 -13   3   7       19.06       21.49     12.60 o 
 -12   3   7       22.98       47.75     22.53 o 
 -11   3   7        2.39        3.08      8.18 o 
 -10   3   7      129.92      136.07     13.90 o 
  -9   3   7        2.04       -9.41      8.52 o 
  -8   3   7       80.43       82.43     11.28 o 
  -7   3   7       12.34       14.04      6.24 o 
  -6   3   7       10.56        8.65      5.85 o 
  -5   3   7        0.00       -1.75      5.05 o 
  -4   3   7       36.56       27.58      6.27 o 
  -3   3   7       96.44       83.14      8.29 o 
  -2   3   7      187.99      184.20     11.46 o 
  -1   3   7       19.68       12.63      7.53 o 
   0   3   7      699.54      714.15     23.90 o 
   1   3   7        5.21       -1.24      4.10 o 
   2   3   7       52.17       58.08     10.83 o 
   3   3   7       20.00       20.15     10.68 o 
   4   3   7        0.00        2.78      5.53 o 
   5   3   7        4.70       -2.16      4.99 o 
   6   3   7        6.98        6.26      6.41 o 
   7   3   7       44.41       27.57      7.16 o 
   8   3   7        9.00       -2.54      5.77 o 
   9   3   7        0.43       -4.38      5.41 o 
  10   3   7       25.72       14.71      6.78 o 
  11   3   7       30.52       27.45      7.51 o 
  12   3   7       20.06       19.25      7.48 o 
  13   3   7        3.46       -5.68      8.12 o 
  14   3   7        0.03      -10.85      8.07 o 
  15   3   7        0.38       11.58      9.09 o 
  16   3   7        3.35        2.95     11.06 o 
 -17   4   7        0.22       -7.50     13.63 o 
 -16   4   7       14.11       24.91     15.41 o 
 -15   4   7       23.87       12.10     14.16 o 
 -14   4   7       39.90       48.19     19.50 o 
 -13   4   7       29.83       32.95     16.60 o 
 -12   4   7        0.84        7.43      8.95 o 
 -11   4   7      193.31      204.27     16.90 o 
 -10   4   7      805.91      805.35     31.47 o 
  -9   4   7       96.54      112.93     13.25 o 
  -8   4   7        0.00       -8.99      9.48 o 
  -7   4   7      119.38      100.61      8.73 o 
  -6   4   7      445.25      537.63     18.74 o 
  -4   4   7        4.99       -2.56      5.22 o 
  -3   4   7       87.96       76.32      8.36 o 
  -2   4   7       38.75       32.55      6.61 o 
  -1   4   7        1.16        7.80      5.15 o 
   0   4   7       16.71       11.81      9.00 o 
   1   4   7      237.14      284.03     20.97 o 
   2   4   7      300.45      276.54     21.23 o 
   3   4   7      182.35      191.79     17.76 o 
   4   4   7       77.61       78.85     17.75 o 
   5   4   7       20.40       10.28      8.12 o 
   6   4   7       23.11       20.35     10.59 o 
   7   4   7       23.46       29.53      8.08 o 
   8   4   7        2.33       -7.47      4.98 o 
   9   4   7        0.20        4.30      7.29 o 
  10   4   7        3.39       -3.54      6.08 o 
  11   4   7        0.22       -2.29      6.11 o 
  12   4   7        9.43        3.97      7.00 o 
  13   4   7        0.33        1.61      8.63 o 
  14   4   7        1.55        3.33      9.17 o 
  15   4   7        0.74      -12.58      8.72 o 
 -17   5   7        3.86        8.80     14.50 o 
 -16   5   7        5.50        3.61     13.43 o 
 -15   5   7        0.16       12.47     15.23 o 
 -14   5   7        2.28       12.66     13.79 o 
 -13   5   7       10.27        0.87      8.96 o 
 -12   5   7        5.61       -6.46     10.92 o 
 -11   5   7        8.29       18.65      8.98 o 
 -10   5   7      149.43      175.06     15.64 o 
  -9   5   7      831.05      879.79     31.95 o 
  -8   5   7      179.62      188.27     15.44 o 
  -7   5   7        0.27        1.21      8.06 o 
  -6   5   7       17.85       30.62     11.06 o 
  -5   5   7      252.20      230.71     15.30 o 
  -4   5   7       46.54       51.46      8.37 o 
  -3   5   7       66.62       60.78     14.40 o 
  -2   5   7       95.41       55.23      9.38 o 
  -1   5   7      581.80      557.64     61.43 o 
   0   5   7      539.65      490.99     20.28 o 
   1   5   7      172.21      196.74     30.36 o 
   2   5   7        5.05        0.65     15.37 o 
   3   5   7        7.08       -0.32      7.36 o 
   4   5   7       15.90       12.81     18.44 o 
   5   5   7      113.48      119.40     15.48 o 
   6   5   7       36.27       32.26      9.65 o 
   7   5   7       18.74       27.04      9.50 o 
   8   5   7        8.33        3.64      9.61 o 
   9   5   7       24.91       20.93      7.98 o 
  10   5   7        9.26        8.62      7.65 o 
  11   5   7       17.35       17.45      7.63 o 
  12   5   7       15.33       15.38      9.50 o 
  13   5   7        0.01        3.29      8.70 o 
  14   5   7        0.65        4.58      9.72 o 
 -16   6   7        2.87       -8.35     25.05 o 
 -15   6   7        0.04        5.06     13.72 o 
 -14   6   7        0.25        3.98      9.74 o 
 -13   6   7        0.67        2.48     15.91 o 
 -12   6   7       13.60        6.25     10.80 o 
 -11   6   7        0.20        0.39      8.35 o 
 -10   6   7       44.30       48.56     10.69 o 
  -9   6   7       58.20       82.13     12.02 o 
  -8   6   7      122.51      127.82     13.77 o 
  -7   6   7       38.28       51.62     10.93 o 
  -6   6   7       20.58       42.20     12.34 o 
  -5   6   7        3.38       16.47      7.98 o 
  -4   6   7       14.87       17.51     14.60 o 
  -3   6   7        4.41        7.18      6.50 o 
  -2   6   7      187.62      248.79     16.72 o 
  -1   6   7      246.20      264.29     17.24 o 
   0   6   7      102.82       99.31     14.35 o 
   1   6   7        0.58        0.44      8.07 o 
   2   6   7       51.42       59.34     11.74 o 
   3   6   7        0.13        4.11      8.05 o 
   4   6   7       18.16       13.08      9.03 o 
   5   6   7        0.79        0.68      9.09 o 
   6   6   7       17.60        6.14      8.39 o 
   7   6   7       12.83       14.92     23.32 o 
   8   6   7        0.05       -1.38      8.52 o 
   9   6   7        2.43        7.46      9.07 o 
  10   6   7        5.14        8.06     10.22 o 
  11   6   7        0.06       -7.54     10.26 o 
  12   6   7        9.60        8.66     10.81 o 
  13   6   7       15.72       16.00     11.96 o 
 -14   7   7        0.39       -6.41     10.08 o 
 -13   7   7        0.06        9.73     10.01 o 
 -12   7   7        2.76       -6.28      9.61 o 
 -11   7   7        1.25      -12.62      8.56 o 
 -10   7   7       37.66       47.32     11.96 o 
  -9   7   7      101.83      109.69     14.05 o 
  -8   7   7       29.33       22.46     25.25 o 
  -7   7   7      170.62      188.02     33.65 o 
  -6   7   7       95.07       98.39     15.82 o 
  -5   7   7      217.79      195.87     15.41 o 
  -4   7   7       85.46      122.74     12.94 o 
  -3   7   7       30.85       32.84      9.00 o 
  -2   7   7        1.44       -4.41      6.76 o 
  -1   7   7       86.63       82.84     11.03 o 
   0   7   7       93.44      122.75     12.60 o 
   1   7   7       61.68       56.44     12.42 o 
   2   7   7       15.20       24.59      9.45 o 
   3   7   7        7.68       16.27      9.61 o 
   4   7   7        8.40       31.09     10.59 o 
   5   7   7       25.05       27.23     10.63 o 
   6   7   7        1.35       -2.44     11.82 o 
   7   7   7       14.06       12.76      9.47 o 
   8   7   7       14.24        8.10      9.51 o 
   9   7   7        0.13        1.38      9.00 o 
  10   7   7        2.78       14.52     15.56 o 
  11   7   7        3.43       -4.22     14.44 o 
  12   7   7        1.01      -11.88     12.76 o 
 -13   8   7        2.89        1.84     13.44 o 
 -12   8   7       12.49        6.66     13.97 o 
 -11   8   7        2.95        0.10     12.25 o 
 -10   8   7        0.27       -3.72     12.61 o 
  -9   8   7       10.15       24.06     14.13 o 
  -8   8   7        2.78      -13.60     11.53 o 
  -7   8   7        7.16       22.25     12.43 o 
  -6   8   7      149.46      125.53     19.42 o 
  -5   8   7       51.09       61.75     24.92 o 
  -4   8   7       56.44       81.89     12.04 o 
  -3   8   7        4.68       10.01      7.96 o 
  -2   8   7        4.04        4.87      7.44 o 
  -1   8   7       18.82       24.62     13.88 o 
   0   8   7        0.05       -8.93      8.09 o 
   1   8   7        4.15        3.42      9.03 o 
   2   8   7        5.02        2.35      9.39 o 
   3   8   7        5.82       -7.95      8.38 o 
   4   8   7       13.45       16.59     10.71 o 
   5   8   7        2.21       -7.38      8.39 o 
   6   8   7       17.87       16.11      8.32 o 
   7   8   7        2.16        8.24      9.63 o 
   8   8   7        0.98        4.37     10.06 o 
   9   8   7        3.03       -3.37      9.66 o 
  10   8   7       12.68       -3.30     15.70 o 
  11   8   7       11.59       -6.33     13.83 o 
 -11   9   7        0.00       10.04     14.51 o 
 -10   9   7        1.08      -18.10     12.72 o 
  -9   9   7        3.10      -10.06     12.27 o 
  -8   9   7        1.87       12.31     19.34 o 
  -7   9   7        0.13      -13.50     11.22 o 
  -6   9   7        1.38       -6.24     11.31 o 
  -5   9   7       23.38       27.87     12.91 o 
  -4   9   7       43.57       33.18     12.83 o 
  -3   9   7        9.89       13.18      8.92 o 
  -2   9   7       12.16       11.89      8.41 o 
  -1   9   7        2.97       16.02     14.94 o 
   0   9   7        8.66        8.43     10.20 o 
   1   9   7        1.35       12.51     10.39 o 
   2   9   7       21.69       22.92     11.43 o 
   3   9   7       10.58       25.17     11.70 o 
   4   9   7        1.55       -5.06      9.37 o 
   5   9   7        9.77       25.65     11.37 o 
   6   9   7        2.42        5.35     10.55 o 
   7   9   7        5.32        7.78     10.40 o 
   8   9   7        3.95        9.51     10.52 o 
   9   9   7        1.92      -11.50     14.76 o 
  -8  10   7        9.61       17.68     13.71 o 
  -7  10   7        1.24       -4.70     12.07 o 
  -6  10   7        1.90       16.57     13.37 o 
  -5  10   7        0.02       -7.77     11.67 o 
  -4  10   7        7.06       12.96     12.66 o 
  -3  10   7       30.01       26.20     14.17 o 
  -2  10   7        3.41        5.64     10.26 o 
  -1  10   7        8.80       35.62     12.81 o 
   0  10   7        0.24        2.48     10.36 o 
   1  10   7        0.09      -14.73     10.07 o 
   2  10   7        0.00       -6.10     10.35 o 
   3  10   7        0.69        8.34     10.82 o 
   4  10   7        0.10       -0.96     19.26 o 
   5  10   7        0.15        8.77     17.07 o 
   6  10   7        0.43        9.53     15.65 o 
  -2  11   7       15.66       19.67     18.21 o 
  -1  11   7        0.65        9.62     11.59 o 
   0  11   7       12.56       31.44     19.45 o 
 -17   0   8        7.61       -8.88     19.83 o 
 -16   0   8        0.34       11.64     21.22 o 
 -15   0   8        0.05       11.17     20.18 o 
 -14   0   8       42.38       46.34     22.32 o 
 -13   0   8        0.06       14.70     18.66 o 
 -12   0   8      135.16      168.67     30.71 o 
 -11   0   8       52.93       14.12     17.77 o 
 -10   0   8      133.39      142.17     27.76 o 
  -9   0   8      273.64      311.35     21.21 o 
  -8   0   8      156.24      116.34     32.56 o 
  -7   0   8       85.32      100.40     13.34 o 
  -5   0   8      378.99      319.46     20.84 o 
  -4   0   8      575.14      634.96     28.53 o 
  -3   0   8      387.85      296.62     19.54 o 
  -2   0   8       66.61       68.64     10.93 o 
  -1   0   8        2.30       -2.18      6.72 o 
   0   0   8       61.52       48.26      9.78 o 
   1   0   8       14.64       26.87      8.23 o 
   3   0   8        9.42        8.54      6.20 o 
   4   0   8     1034.16     1100.01     41.05 o 
   5   0   8      560.14      616.99     28.57 o 
   6   0   8      167.42      124.81     15.07 o 
   8   0   8       20.72       23.71      9.92 o 
   9   0   8       36.54       26.68     10.82 o 
  10   0   8        5.20       13.92     10.01 o 
  11   0   8        1.13        6.47      8.96 o 
  12   0   8        1.16       13.64     10.74 o 
  13   0   8        7.66       -0.79     10.52 o 
  14   0   8       42.63       26.50     16.71 o 
  15   0   8       11.78        3.71     25.78 o 
 -17   1   8        8.59       12.44     17.68 o 
 -16   1   8        0.17       -4.45     13.10 o 
 -15   1   8        0.06        8.67     13.23 o 
 -14   1   8       12.47       17.16     13.38 o 
 -13   1   8       49.57       63.98     16.01 o 
 -12   1   8       18.49       13.97     15.27 o 
 -11   1   8        0.25       -3.27     11.76 o 
 -10   1   8        1.17        8.96      7.68 o 
  -9   1   8       21.15        5.97      6.07 o 
  -8   1   8        3.42       -0.50      7.39 o 
  -7   1   8      137.76      166.17     11.81 o 
  -6   1   8      320.40      293.30     14.52 o 
  -5   1   8       52.57       42.76      7.34 o 
  -4   1   8        1.01       -7.15      4.87 o 
  -3   1   8        2.30       -3.02      4.94 o 
  -2   1   8        3.23        4.54      5.35 o 
  -1   1   8       11.17        2.52      6.11 o 
   0   1   8        9.68       10.46      5.26 o 
   1   1   8        1.70        1.32      4.96 o 
   2   1   8        3.82        4.09      5.66 o 
   3   1   8      288.03      246.88     29.17 o 
   4   1   8      208.89      227.89     15.60 o 
   5   1   8        8.26       13.87      7.93 o 
   6   1   8       58.53       84.49      9.21 o 
   7   1   8       85.64       84.04      9.22 o 
   8   1   8       26.41       36.16      8.99 o 
   9   1   8        4.12        0.91      5.92 o 
  10   1   8        0.06        9.66      6.31 o 
  11   1   8        0.15        9.26      6.92 o 
  12   1   8       15.89       20.37      7.96 o 
  13   1   8       23.60       10.26      7.71 o 
  14   1   8        0.60       -4.02      7.37 o 
  15   1   8        3.14       -1.06      9.32 o 
 -17   2   8       28.19        2.77     14.50 o 
 -16   2   8       48.54       45.76     38.75 o 
 -15   2   8        0.34       20.67     14.22 o 
 -14   2   8       25.02       40.78     15.48 o 
 -13   2   8       43.75       50.86     15.41 o 
 -12   2   8        0.84       -6.67     11.73 o 
 -11   2   8        6.98        1.55     10.81 o 
 -10   2   8        0.12      -10.53     12.63 o 
  -9   2   8       76.05       99.97     12.34 o 
  -8   2   8      202.68      203.69     17.56 o 
  -7   2   8      157.54      167.52     11.94 o 
  -6   2   8        2.62        1.66     10.40 o 
  -5   2   8       55.08       55.29      9.12 o 
  -4   2   8      108.07      130.05     10.30 o 
  -3   2   8        0.25        0.43      7.12 o 
  -2   2   8        8.23       -0.74      5.26 o 
  -1   2   8       74.88       74.26      8.73 o 
   0   2   8       15.95       25.82      6.96 o 
   1   2   8      118.25      122.34     13.52 o 
   2   2   8      206.37      169.47     16.65 o 
   3   2   8       62.07       74.78     16.54 o 
   4   2   8       40.75       37.11     10.04 o 
   5   2   8        4.26        2.15     11.77 o 
   6   2   8       34.69       35.88      8.56 o 
   7   2   8       24.11       40.43      8.61 o 
   8   2   8        1.46        1.06      5.78 o 
   9   2   8        5.40       14.92      7.29 o 
  10   2   8       10.75        2.43      6.44 o 
  11   2   8        0.31        2.09      6.48 o 
  12   2   8        0.26        9.74      7.46 o 
  13   2   8        0.41       18.83      7.99 o 
  14   2   8        0.00       -0.55      8.63 o 
  15   2   8        0.01        4.76      9.48 o 
 -17   3   8        0.28       34.56     17.99 o 
 -16   3   8       19.42       25.10     15.44 o 
 -15   3   8      124.82      163.08     55.14 o 
 -14   3   8       44.88       32.08     14.42 o 
 -13   3   8        0.12       -2.46     11.63 o 
 -12   3   8       20.36       36.34     13.46 o 
 -11   3   8        1.86        5.09      8.15 o 
 -10   3   8       22.33        4.11      9.94 o 
  -9   3   8       74.36       74.49      9.91 o 
  -8   3   8      379.42      388.18     21.37 o 
  -7   3   8      398.08      448.69     17.74 o 
  -6   3   8      292.39      254.99     14.68 o 
  -5   3   8       91.27      117.31     10.41 o 
  -4   3   8        9.16        1.63      5.38 o 
  -3   3   8       52.21       33.70      7.15 o 
  -2   3   8      272.18      259.44     16.26 o 
  -1   3   8      413.42      382.62     15.41 o 
   0   3   8       37.63       19.83      6.91 o 
   1   3   8      377.18      421.15     23.86 o 
   2   3   8      275.64      264.75     21.26 o 
   3   3   8      182.48      201.00     18.69 o 
   4   3   8       61.80       59.53     11.82 o 
   5   3   8        2.29        7.12      8.01 o 
   6   3   8        0.69       -4.92      6.89 o 
   7   3   8       71.85       62.34      9.85 o 
   8   3   8      153.02      187.22     15.32 o 
   9   3   8       64.50       64.85      9.02 o 
  10   3   8        4.04        1.82      6.57 o 
  11   3   8       32.75       24.93      7.94 o 
  12   3   8       26.11       28.99      8.62 o 
  13   3   8        7.05        4.32      7.92 o 
  14   3   8        0.36       -0.42      9.12 o 
 -16   4   8        7.15        0.67     13.50 o 
 -15   4   8        5.50       10.85     14.70 o 
 -14   4   8       30.27       16.34     14.11 o 
 -13   4   8        5.72       15.50     13.12 o 
 -12   4   8        0.03        3.93      9.02 o 
 -11   4   8       39.83       39.69     10.80 o 
 -10   4   8       13.36        7.14      8.84 o 
  -9   4   8       70.66       74.89     11.98 o 
  -8   4   8       64.56       83.56     11.63 o 
  -7   4   8       51.29       29.60      8.80 o 
  -6   4   8        0.47       -2.90      5.95 o 
  -5   4   8       39.88       49.79     11.03 o 
  -4   4   8       19.67       16.65      6.33 o 
  -3   4   8      114.01      148.42     12.63 o 
  -2   4   8      227.54      222.04     13.53 o 
  -1   4   8       23.39       10.41      7.17 o 
   0   4   8      151.37      160.61     16.55 o 
   1   4   8      161.12      157.30     16.72 o 
   2   4   8       51.42       52.55     13.29 o 
   3   4   8       26.28       15.12      9.07 o 
   4   4   8       66.84       99.51     13.93 o 
   5   4   8       24.19       20.52      8.82 o 
   6   4   8        4.37        6.99      8.75 o 
   7   4   8       35.11       42.58     10.99 o 
   8   4   8        2.63      -10.02      9.65 o 
   9   4   8       27.44       45.30     11.98 o 
  10   4   8        1.55        5.83      7.73 o 
  11   4   8        2.81        0.07      7.52 o 
  12   4   8        7.21       -3.39      6.94 o 
  13   4   8        7.48        6.42      9.22 o 
  14   4   8        5.56       15.47      9.86 o 
 -15   5   8       16.06       31.66     15.31 o 
 -14   5   8       26.01       48.32     16.40 o 
 -13   5   8        5.13        4.76     10.32 o 
 -12   5   8        0.94      -10.20      8.42 o 
 -11   5   8        0.09       -7.78      8.24 o 
 -10   5   8        6.25       -6.84      7.94 o 
  -9   5   8       74.57       60.03     11.37 o 
  -8   5   8      315.24      337.07     34.39 o 
  -7   5   8       44.07       35.37      9.85 o 
  -6   5   8       11.12        3.93      7.38 o 
  -5   5   8       46.45       69.85      9.54 o 
  -4   5   8        4.41        9.28      6.59 o 
  -3   5   8       45.02       48.15      9.37 o 
  -2   5   8       16.47       21.28      8.23 o 
  -1   5   8       78.98       67.16     12.65 o 
   0   5   8       75.78       75.81     14.14 o 
   1   5   8       13.31       -0.75      7.95 o 
   2   5   8       77.40       83.70     13.78 o 
   3   5   8       46.44       38.02     10.64 o 
   4   5   8       14.58       12.67     14.09 o 
   5   5   8        0.61       16.34      9.52 o 
   6   5   8        2.28       12.22      8.80 o 
   7   5   8        0.00       -6.38      8.11 o 
   8   5   8       15.55       23.42     10.00 o 
   9   5   8        0.00        1.03      8.95 o 
  10   5   8        8.53       11.63     10.46 o 
  11   5   8        4.06        3.87      9.74 o 
  12   5   8        0.28        5.83     15.72 o 
  13   5   8        0.25       -4.05     10.11 o 
 -14   6   8       25.32       15.48     14.30 o 
 -13   6   8       24.62       10.48     11.96 o 
 -12   6   8       18.75       11.36     10.31 o 
 -11   6   8        8.96       -0.32      9.44 o 
 -10   6   8        0.05      -12.29      8.34 o 
  -9   6   8       26.41       37.78     10.73 o 
  -8   6   8       25.23       15.21      9.59 o 
  -7   6   8       19.68        8.35      8.50 o 
  -6   6   8        4.90        3.86      8.21 o 
  -5   6   8       48.10       32.65      8.86 o 
  -4   6   8       91.04       96.93     10.77 o 
  -3   6   8        2.49        7.09      7.33 o 
  -2   6   8        1.59       -8.86      6.47 o 
  -1   6   8       17.28       19.64      9.03 o 
   0   6   8       24.83       16.87      9.57 o 
   1   6   8        0.03       -1.55      7.88 o 
   2   6   8        1.69       14.26      9.60 o 
   3   6   8       21.19       21.99     10.39 o 
   4   6   8       39.50       33.03     11.24 o 
   5   6   8       73.02       51.52     12.21 o 
   6   6   8       16.47        9.72      9.28 o 
   7   6   8        4.17        1.14      8.57 o 
   8   6   8        4.78       15.65     10.24 o 
   9   6   8        0.72        1.84      9.13 o 
  10   6   8        2.23       16.58     10.31 o 
  11   6   8        0.27        6.28     15.31 o 
  12   6   8        0.12       -3.09     14.85 o 
 -13   7   8        5.29       14.70     11.35 o 
 -12   7   8        2.19      -13.70      9.79 o 
 -11   7   8        9.57       15.21     10.52 o 
 -10   7   8       13.94       11.86     10.30 o 
  -9   7   8        0.77       -3.17     13.31 o 
  -8   7   8       70.42       68.91     15.31 o 
  -7   7   8       82.27      105.05     16.74 o 
  -6   7   8        5.47       11.86     11.44 o 
  -5   7   8        2.50        7.10     10.71 o 
  -4   7   8       36.95       34.38      9.32 o 
  -3   7   8       38.12       28.14      9.39 o 
  -2   7   8        0.43        9.46      8.71 o 
  -1   7   8        2.26       -0.08      6.92 o 
   0   7   8       22.65       12.91      9.21 o 
   1   7   8       11.87       22.38     13.38 o 
   2   7   8       12.33        8.01      9.89 o 
   3   7   8        8.46       27.79     14.80 o 
   4   7   8       11.33        2.66      9.88 o 
   5   7   8        2.27       -2.50      8.94 o 
   6   7   8        4.95        1.80      9.29 o 
   7   7   8        8.11       12.95     10.00 o 
   8   7   8        4.76        9.28     10.58 o 
   9   7   8        0.71        4.45     10.10 o 
  10   7   8        0.26       11.91     10.97 o 
 -11   8   8        3.06        4.50     12.71 o 
 -10   8   8        4.47       10.05     16.66 o 
  -9   8   8        2.96        5.78     13.37 o 
  -8   8   8       14.70      -10.50     11.70 o 
  -7   8   8        4.09        8.02     12.81 o 
  -6   8   8       35.71       46.37     14.47 o 
  -5   8   8        0.11       -5.55     10.64 o 
  -4   8   8       13.12       22.52     13.08 o 
  -3   8   8       12.34       16.80      9.25 o 
  -2   8   8       32.07       24.95     12.25 o 
  -1   8   8        3.51      -11.83      7.89 o 
   0   8   8        0.12       -2.63      8.82 o 
   1   8   8        0.00       18.51     10.86 o 
   2   8   8        0.21        1.42      9.76 o 
   3   8   8        0.75       -7.98      7.46 o 
   4   8   8        0.09       -7.72      8.66 o 
   5   8   8        9.10        8.62     10.53 o 
   6   8   8        5.97       12.76     11.23 o 
   7   8   8        0.02       12.57     10.89 o 
   8   8   8        0.81       10.04     10.45 o 
   9   8   8        6.92        7.46     17.89 o 
  -9   9   8        1.36        0.68     12.33 o 
  -8   9   8        4.78       10.22     26.44 o 
  -7   9   8       12.96        7.01     13.61 o 
  -6   9   8       21.11       11.92     12.94 o 
  -5   9   8       54.77       68.87     15.66 o 
  -4   9   8        0.71       14.97     12.39 o 
  -3   9   8        1.39        8.24     10.27 o 
  -2   9   8        1.81        9.62     10.37 o 
  -1   9   8        3.16       -0.25      9.90 o 
   0   9   8        0.48       20.27     11.63 o 
   1   9   8        1.77       -1.61      9.55 o 
   2   9   8        9.89       16.59     11.34 o 
   3   9   8        5.94        9.77     10.89 o 
   4   9   8        9.41        1.06     10.09 o 
   5   9   8        1.70       24.68     11.83 o 
   6   9   8        2.88       19.69     15.95 o 
  -5  10   8        5.60       15.05     14.03 o 
  -4  10   8       25.19       14.86     17.58 o 
  -3  10   8        0.16       -6.62     14.66 o 
  -2  10   8       23.75       19.09     12.44 o 
  -1  10   8        7.54      -10.52      9.95 o 
   0  10   8       14.43       11.22     11.13 o 
   1  10   8        0.76        0.15     10.29 o 
   2  10   8        4.93       24.72     12.25 o 
 -16   1   9        0.50        6.02     14.95 o 
 -15   1   9        0.80       -5.28     15.90 o 
 -14   1   9       16.66       35.54     15.62 o 
 -13   1   9      101.26      105.78     23.08 o 
 -12   1   9       92.17       82.16     17.66 o 
 -11   1   9       51.40       31.16     18.12 o 
 -10   1   9        4.96        3.63      8.05 o 
  -9   1   9        0.47       -9.91      6.61 o 
  -8   1   9       27.44        9.37      6.39 o 
  -7   1   9        2.06        0.30      5.69 o 
  -6   1   9       20.73       18.83      6.40 o 
  -5   1   9      118.55      129.25     10.66 o 
  -4   1   9      206.64      195.39     12.60 o 
  -3   1   9      135.30      138.82     10.62 o 
  -2   1   9       17.52       13.33      7.78 o 
  -1   1   9        9.67       16.64      7.30 o 
   0   1   9      293.10      354.95     18.60 o 
   1   1   9      210.30      209.97     19.56 o 
   2   1   9       39.30       36.33     10.47 o 
   3   1   9       19.28       21.89      9.21 o 
   4   1   9      171.03      163.46     17.85 o 
   5   1   9      174.74      214.79     20.27 o 
   6   1   9       14.50       12.72      7.43 o 
   7   1   9        2.72        3.74      7.28 o 
   8   1   9        9.47       11.61      9.26 o 
   9   1   9       33.13       43.92     10.16 o 
  10   1   9       26.07       29.66      8.58 o 
  11   1   9        8.15        2.56      7.03 o 
  12   1   9        0.05        2.39      7.70 o 
  13   1   9        0.52        5.83      8.23 o 
 -16   2   9       12.30        0.74     14.45 o 
 -15   2   9       35.45       37.90     22.28 o 
 -14   2   9       46.66       31.67     15.20 o 
 -13   2   9        3.07        4.09     17.26 o 
 -12   2   9        0.51       12.27     12.47 o 
 -11   2   9       64.75       44.36     14.37 o 
 -10   2   9      188.66      218.73     17.50 o 
  -9   2   9       22.76       33.06      9.75 o 
  -8   2   9       46.84       45.33      9.90 o 
  -7   2   9       72.38       64.47      8.73 o 
  -6   2   9      101.13       77.61      9.13 o 
  -5   2   9       28.07       49.63      8.00 o 
  -4   2   9       15.01       16.13      6.65 o 
  -3   2   9      118.10      102.19      9.93 o 
  -2   2   9      105.13       91.58     11.73 o 
  -1   2   9      298.29      308.52     17.83 o 
   0   2   9      192.00      219.48     15.56 o 
   1   2   9        0.00        2.93      8.73 o 
   2   2   9        0.03       -9.30      6.75 o 
   3   2   9        5.68        9.32      7.83 o 
   4   2   9       20.51       35.39     10.45 o 
   5   2   9       71.96       94.37     14.25 o 
   6   2   9      187.14      230.50     21.43 o 
   7   2   9       36.08       29.96     10.85 o 
   8   2   9       21.66       18.38      8.47 o 
   9   2   9        1.56       10.55      8.30 o 
  10   2   9        3.80       12.50      8.46 o 
  11   2   9        6.36        1.78      7.82 o 
  12   2   9        0.02       -2.83      8.13 o 
  13   2   9        0.00        1.94      7.71 o 
 -15   3   9        0.47       -7.57     13.56 o 
 -14   3   9        5.42      -12.75     13.01 o 
 -13   3   9        0.15        3.87     12.69 o 
 -12   3   9       15.23        4.89     12.22 o 
 -11   3   9       34.18       36.19     11.04 o 
 -10   3   9        0.82        2.26      7.04 o 
  -9   3   9       28.51       37.03     10.26 o 
  -8   3   9       52.75       40.62     12.98 o 
  -7   3   9       28.67       37.99      7.78 o 
  -6   3   9       25.16       22.83      6.93 o 
  -5   3   9        7.53        4.91      6.00 o 
  -4   3   9       13.05       21.34      7.36 o 
  -3   3   9       27.94       22.20      6.85 o 
  -2   3   9        7.25       10.00      7.02 o 
  -1   3   9       24.70       31.92      8.18 o 
   0   3   9        4.40        8.32      7.44 o 
   1   3   9      117.86      138.99     17.89 o 
   2   3   9      102.38      118.35     15.47 o 
   3   3   9        3.28       -7.27      7.20 o 
   4   3   9       10.03       16.33      8.95 o 
   5   3   9        0.00        3.34     14.99 o 
   6   3   9        0.42       -1.46      7.61 o 
   7   3   9       23.81       43.63     11.92 o 
   8   3   9        0.26        1.47      8.35 o 
   9   3   9        3.36       -1.07      7.64 o 
  10   3   9        1.19        5.09      7.82 o 
  11   3   9        0.55        6.88      8.16 o 
  12   3   9        0.62       11.12      8.52 o 
 -15   4   9       29.93       57.49     18.35 o 
 -14   4   9       21.17       14.58     14.76 o 
 -13   4   9        5.21       16.58     14.03 o 
 -12   4   9        1.07       10.83     12.93 o 
 -11   4   9        0.54        2.00     10.28 o 
 -10   4   9        6.16       20.49      9.83 o 
  -9   4   9       47.25       44.14     16.88 o 
  -8   4   9       16.88       42.26     10.30 o 
  -7   4   9        6.63       23.42      8.85 o 
  -6   4   9       30.20       38.78      8.08 o 
  -4   4   9       19.68       14.37      7.03 o 
  -3   4   9       22.11       14.08      6.71 o 
  -2   4   9       20.71       18.16      7.49 o 
  -1   4   9        1.05       -0.46      7.86 o 
   0   4   9       10.66        9.10      8.00 o 
   1   4   9       41.58       69.53     32.85 o 
   2   4   9      105.94       75.91     13.81 o 
   3   4   9       48.91       39.07     22.47 o 
   4   4   9        7.40        7.34     10.13 o 
   5   4   9       11.20       -1.87     10.03 o 
   6   4   9       21.27       15.62     11.73 o 
   7   4   9       46.47       43.03     11.62 o 
   8   4   9       54.60       55.69     15.81 o 
   9   4   9        1.48       10.94      9.99 o 
  10   4   9        1.07       18.62     10.58 o 
  11   4   9        3.43        0.35      8.06 o 
  12   4   9        1.43       -5.01      8.36 o 
 -14   5   9       14.03       20.06     15.15 o 
 -13   5   9       22.95       24.74     15.02 o 
 -12   5   9        0.76        6.44     10.94 o 
 -11   5   9        0.33       23.81     10.93 o 
 -10   5   9        0.23       -1.81      8.48 o 
  -9   5   9        0.69       11.65      9.45 o 
  -8   5   9       10.17       -0.95      8.35 o 
  -7   5   9        3.86        6.06      7.25 o 
  -6   5   9       41.55       28.05      9.37 o 
  -5   5   9      170.54      221.17     14.83 o 
  -4   5   9      193.03      176.41     13.04 o 
  -3   5   9        0.14        5.21      8.52 o 
  -2   5   9        3.19        7.78      8.07 o 
  -1   5   9        2.38       17.39      9.14 o 
   0   5   9       14.31        6.21      8.60 o 
   1   5   9        9.17       17.79      8.90 o 
   2   5   9        0.44       10.08     10.72 o 
   3   5   9        6.06       -5.68      7.72 o 
   4   5   9       11.96        3.51      9.29 o 
   5   5   9       14.17       15.64      9.55 o 
   6   5   9       15.13       17.23      9.95 o 
   7   5   9       11.18        0.11      8.65 o 
   8   5   9        2.94        9.47      9.92 o 
   9   5   9       29.05        9.66     11.01 o 
  10   5   9       38.09       34.51     13.64 o 
  11   5   9       11.66       -4.73      9.65 o 
 -12   6   9       12.95        5.43     10.29 o 
 -11   6   9        0.19        0.51      9.53 o 
 -10   6   9        8.55       -0.01      9.72 o 
  -9   6   9        3.00       -7.53      8.66 o 
  -8   6   9        4.16        3.51     11.31 o 
  -7   6   9       58.74       63.84     12.21 o 
  -6   6   9       45.02       35.20     10.61 o 
  -5   6   9       19.25       26.09      7.87 o 
  -4   6   9       14.23       11.75      8.64 o 
  -3   6   9        0.06       14.17      9.38 o 
  -2   6   9        1.09       -9.62     10.18 o 
  -1   6   9        0.98        3.25      9.09 o 
   0   6   9        1.63        8.98      9.15 o 
   1   6   9        9.03       -4.26      8.38 o 
   2   6   9        4.70        0.30      9.07 o 
   3   6   9        8.07       10.63      9.91 o 
   4   6   9        8.43       -4.02      8.84 o 
   5   6   9        1.22        3.95      9.60 o 
   6   6   9        0.07        3.39      9.31 o 
   7   6   9        1.36        0.38      9.62 o 
   8   6   9        0.41       17.01     12.57 o 
   9   6   9        1.52        8.71      9.93 o 
  10   6   9        0.49       18.24     11.36 o 
 -11   7   9        4.63       -3.93      9.83 o 
 -10   7   9        4.37       -8.41      9.44 o 
  -9   7   9       11.48       10.39     10.46 o 
  -8   7   9        0.33       14.31     12.11 o 
  -7   7   9       44.64       46.18     14.31 o 
  -6   7   9       78.96       70.03     24.43 o 
  -5   7   9        9.54       19.53     11.93 o 
  -4   7   9       30.76       10.92     16.61 o 
  -3   7   9       31.61       28.63     10.90 o 
  -2   7   9        8.81        7.85      7.51 o 
  -1   7   9        0.00        4.92      8.79 o 
   0   7   9        2.48       11.91     10.20 o 
   1   7   9        4.87        3.26      9.55 o 
   2   7   9        2.84       14.23      9.91 o 
   3   7   9        1.83        7.25      9.66 o 
   4   7   9        3.98        3.58     10.04 o 
   5   7   9        3.36       14.20     10.61 o 
   6   7   9        8.67        1.67     12.44 o 
   7   7   9        0.37       10.93     19.85 o 
   8   7   9        0.45       -2.93      9.49 o 
  -9   8   9        5.44       12.75     12.57 o 
  -8   8   9        0.66       -0.12     11.41 o 
  -7   8   9        3.17        7.41     17.08 o 
  -6   8   9       43.58       41.38     14.96 o 
  -5   8   9       18.14       26.66     12.82 o 
  -4   8   9        0.79       -9.53     12.87 o 
  -3   8   9        4.17       -3.38     11.84 o 
  -2   8   9       16.93       27.48     11.64 o 
  -1   8   9        6.26       13.50     10.78 o 
   0   8   9        0.04       -3.78     10.12 o 
   1   8   9        2.49       19.65     11.25 o 
   2   8   9        8.97       24.62      9.58 o 
   3   8   9        4.56        7.87     10.43 o 
   4   8   9        0.91        0.10     13.27 o 
   5   8   9        2.13        1.30     10.50 o 
   6   8   9        1.77       -1.00     10.22 o 
  -5   9   9        8.69       24.55     17.02 o 
  -4   9   9       19.44        3.34     14.79 o 
  -3   9   9        0.18        9.98     14.67 o 
  -2   9   9        0.43        4.23     10.72 o 
  -1   9   9        2.20       22.99     12.24 o 
   0   9   9        2.55        4.35     10.73 o 
   1   9   9        1.18       -9.89      9.47 o 
   2   9   9        2.97        8.03     11.02 o 
 -14   0  10       35.89       17.18     22.40 o 
 -13   0  10      150.39      144.32     32.65 o 
 -12   0  10       73.63       65.77     24.17 o 
 -11   0  10        1.75        5.96     17.71 o 
 -10   0  10        3.60       -1.68     14.04 o 
  -9   0  10      175.26      101.73     24.43 o 
  -8   0  10      236.15      219.64     20.98 o 
  -7   0  10       17.07       12.04     11.15 o 
  -6   0  10       24.77       14.80      9.44 o 
  -5   0  10      127.39      144.35     16.57 o 
  -4   0  10      107.25       89.72     13.52 o 
  -3   0  10       27.59       17.23      9.17 o 
  -2   0  10        0.25       25.18     13.67 o 
   0   0  10       41.09       23.05     13.38 o 
   1   0  10      166.45      150.08     25.12 o 
   2   0  10       22.03       21.40     14.05 o 
   3   0  10       31.65       29.06     14.97 o 
   4   0  10      206.35      206.12     29.08 o 
   5   0  10       14.24       46.35     17.29 o 
   6   0  10        3.58        6.24     13.96 o 
   7   0  10        8.92       18.16     15.81 o 
   8   0  10       18.71        8.55     14.11 o 
   9   0  10       20.44        5.84     15.76 o 
  10   0  10       12.08       13.89     16.19 o 
  11   0  10        2.05       -7.05     15.05 o 
 -14   1  10        4.03        4.89     13.86 o 
 -13   1  10        0.04       17.29     14.45 o 
 -12   1  10       14.78       12.98     13.32 o 
 -11   1  10       45.21       40.78     14.38 o 
 -10   1  10       44.71       46.40     14.97 o 
  -9   1  10        1.57       -3.86      7.77 o 
  -8   1  10       15.90       12.10      6.80 o 
  -7   1  10        0.80       -5.93      5.50 o 
  -6   1  10       28.04       27.61      7.58 o 
  -5   1  10        0.02        0.17      5.62 o 
  -4   1  10        2.12        6.76      7.49 o 
  -3   1  10       10.54       15.67      6.50 o 
  -2   1  10       34.80       38.09      8.92 o 
  -1   1  10        9.46       17.07      9.11 o 
   0   1  10        0.24       -1.71     10.15 o 
   1   1  10       85.04       87.43     14.05 o 
   2   1  10       73.23       79.76     13.89 o 
   3   1  10       10.57       14.60      9.13 o 
   4   1  10       47.49       50.12     18.23 o 
   5   1  10        2.63        0.08      7.96 o 
   6   1  10        0.88        0.57      8.56 o 
   7   1  10        0.05      -11.95      7.97 o 
   8   1  10        0.79        4.27      9.72 o 
   9   1  10        4.07        6.55     15.53 o 
  10   1  10        0.01        1.74     10.83 o 
  11   1  10        5.22      -12.55      8.78 o 
 -14   2  10        2.96       29.48     15.01 o 
 -13   2  10        5.65       16.76     17.51 o 
 -12   2  10       21.65       17.76     13.99 o 
 -11   2  10       18.27       14.22     17.41 o 
 -10   2  10       16.45       14.00      9.47 o 
  -9   2  10        0.92        9.37      8.50 o 
  -8   2  10       27.35       20.56      9.12 o 
  -7   2  10       29.91       26.80      7.71 o 
  -6   2  10        3.70        6.58      6.30 o 
  -5   2  10       52.86       56.98      8.56 o 
  -4   2  10       49.34       67.46      8.83 o 
  -3   2  10       11.02       27.17      8.15 o 
  -2   2  10        2.91        4.51      8.05 o 
  -1   2  10       10.10        6.69      8.53 o 
   0   2  10        8.74        7.59     13.60 o 
   1   2  10        0.26       -0.79      7.83 o 
   2   2  10       22.36       20.07      9.76 o 
   3   2  10       50.68       61.83     13.21 o 
   4   2  10       27.10       22.64     19.22 o 
   5   2  10        1.99       -5.92      8.37 o 
   6   2  10        6.85       16.38     10.64 o 
   7   2  10        8.58       21.33     10.58 o 
   8   2  10       11.43        4.58     10.02 o 
   9   2  10       16.89       27.52      9.59 o 
  10   2  10        2.62        6.79      8.93 o 
  11   2  10        0.75        3.22      9.02 o 
 -13   3  10        4.40       19.77     17.33 o 
 -12   3  10       15.41       37.17     15.10 o 
 -11   3  10       34.58       45.91     15.45 o 
 -10   3  10       75.96       60.99     12.71 o 
  -9   3  10       59.95       53.53     11.62 o 
  -8   3  10        7.73        3.54      8.38 o 
  -7   3  10        0.11       -6.97      7.78 o 
  -6   3  10        6.82       20.88      7.51 o 
  -5   3  10       17.40       21.44      7.37 o 
  -4   3  10       17.98       10.21      6.65 o 
  -3   3  10      103.65      106.76     12.27 o 
  -2   3  10       88.66       80.47     10.96 o 
  -1   3  10       20.16       21.59      7.97 o 
   0   3  10       25.62       16.53      9.29 o 
   1   3  10        0.07       10.50      9.10 o 
   2   3  10       64.02       88.74     24.60 o 
   3   3  10       54.92       54.80     12.15 o 
   4   3  10       20.32       21.26     16.18 o 
   5   3  10        2.17        5.95     12.74 o 
   6   3  10       60.11       46.11     12.74 o 
   7   3  10       18.49       12.67     10.98 o 
   8   3  10        4.34        9.49     10.38 o 
   9   3  10        2.65        4.13     10.43 o 
  10   3  10        0.04       10.46     10.60 o 
 -13   4  10       10.56       -7.76     13.77 o 
 -12   4  10        6.60       27.83     15.32 o 
 -11   4  10        1.32       13.31     10.30 o 
 -10   4  10        4.73        7.81     11.27 o 
  -9   4  10       24.03       22.34      8.33 o 
  -8   4  10       31.71       47.45     11.61 o 
  -7   4  10       15.51       17.76      8.92 o 
  -6   4  10        5.13       15.36      7.67 o 
  -5   4  10        6.70       12.53      7.12 o 
  -4   4  10        0.42       -9.77      6.51 o 
  -3   4  10        5.98       -3.93      7.89 o 
  -2   4  10       12.69        2.44      7.07 o 
  -1   4  10        2.88        9.71      8.65 o 
   0   4  10        1.72       -0.22      8.07 o 
   1   4  10       18.84       22.60     19.00 o 
   2   4  10       23.64       56.97     16.41 o 
   3   4  10        4.56       -9.07      7.60 o 
   4   4  10        0.70       10.14      9.21 o 
   5   4  10       10.59        6.57      9.48 o 
   6   4  10        5.61        5.44      9.90 o 
   7   4  10       19.12       18.92     10.71 o 
   8   4  10        9.21       10.05     10.21 o 
   9   4  10        0.43       -2.25      9.35 o 
 -11   5  10        2.81       12.07     16.34 o 
 -10   5  10        6.60        3.62      9.98 o 
  -9   5  10        0.94        5.09      9.43 o 
  -8   5  10        0.23        1.25     11.50 o 
  -7   5  10        3.31        4.44      7.42 o 
  -6   5  10        9.89       16.61      9.32 o 
  -5   5  10       12.03       18.77      7.83 o 
  -4   5  10        0.97        6.65      8.04 o 
  -3   5  10        0.47        6.00      9.70 o 
  -2   5  10       39.32       30.62     20.29 o 
  -1   5  10       75.89       74.70     14.29 o 
   0   5  10       16.45       22.31     10.40 o 
   1   5  10        0.02       -9.54      9.82 o 
   2   5  10       12.94       19.59     10.18 o 
   3   5  10       18.06       17.85     10.29 o 
   4   5  10        6.25       -6.04      9.81 o 
   5   5  10        0.83        5.22     20.82 o 
   6   5  10        2.12        4.23      9.12 o 
   7   5  10        1.16       16.92     12.25 o 
   8   5  10       15.96       12.84     10.40 o 
 -10   6  10        3.92       14.64     10.79 o 
  -9   6  10        0.72       -5.62     11.67 o 
  -8   6  10       17.82       37.42     11.47 o 
  -7   6  10       41.46       32.28     11.06 o 
  -6   6  10       39.65       48.36     30.91 o 
  -5   6  10       29.46       29.14     14.17 o 
  -4   6  10        1.89       -8.43      8.88 o 
  -3   6  10       14.21       25.53     10.96 o 
  -2   6  10       18.61       13.88     16.91 o 
  -1   6  10        2.06       11.37     10.27 o 
   0   6  10       60.27       66.25     14.11 o 
   1   6  10       33.04       18.49     10.81 o 
   2   6  10        9.15       -3.19      9.27 o 
   3   6  10        0.09        5.87      9.56 o 
   4   6  10        1.38        5.30     10.16 o 
   5   6  10        0.11       -0.48      9.70 o 
   6   6  10        0.33       -6.37      9.74 o 
   7   6  10        1.64        9.55     14.79 o 
  -8   7  10        1.01        7.10     17.45 o 
  -7   7  10        2.15        9.27     13.21 o 
  -6   7  10       11.61        7.03     15.31 o 
  -5   7  10       19.84       37.89     19.16 o 
  -4   7  10        6.86        9.65     15.49 o 
  -3   7  10        0.36       -0.40      7.85 o 
  -2   7  10        3.97       22.15     11.31 o 
  -1   7  10        6.28       -1.19     19.63 o 
   0   7  10        5.14        6.27     10.35 o 
   1   7  10        1.99        5.65     12.75 o 
   2   7  10        1.79      -11.95     16.57 o 
   3   7  10        0.57        2.70     10.84 o 
   4   7  10        3.73        8.42     10.75 o 
   5   7  10        4.15        5.19     10.60 o 
  -3   8  10        5.02        7.71     15.53 o 
  -2   8  10        0.55        0.41     10.69 o 
  -1   8  10        0.01        4.63     10.27 o 
   0   8  10        1.74       -2.28     13.20 o 
 -12   1  11       11.33       15.37     13.62 o 
 -11   1  11        0.63       16.90     19.33 o 
 -10   1  11        2.11       -5.49     11.25 o 
  -9   1  11       14.61       15.34     15.76 o 
  -8   1  11       56.73       33.92     10.21 o 
  -7   1  11       17.83       28.50      8.06 o 
  -6   1  11       12.89        6.96      6.71 o 
  -5   1  11       16.08       25.90      7.74 o 
  -4   1  11        0.01       -1.44      7.39 o 
  -3   1  11       10.74       11.56      9.91 o 
  -2   1  11        7.26        7.46     14.40 o 
  -1   1  11        2.83       -0.67      8.06 o 
   0   1  11       31.52       39.98     12.48 o 
   1   1  11       47.58       82.32     15.28 o 
   2   1  11       16.85        8.22      9.98 o 
   3   1  11       23.43       13.02     10.78 o 
   4   1  11       31.59       33.69     30.52 o 
   5   1  11       17.29       28.10     11.74 o 
   6   1  11        3.85        5.04     11.36 o 
   7   1  11        1.40       -0.49     16.56 o 
   8   1  11        1.71        0.47     10.71 o 
 -11   2  11       31.81       25.59     14.00 o 
 -10   2  11       21.91        5.73     15.74 o 
  -9   2  11        9.76        2.64      9.08 o 
  -8   2  11        0.20        2.70      8.24 o 
  -7   2  11       37.90       46.08     10.67 o 
  -6   2  11       57.97       63.65      9.59 o 
  -5   2  11       63.51       87.78     11.94 o 
  -4   2  11       17.82       33.35      9.19 o 
  -3   2  11        3.74       13.23      9.40 o 
  -2   2  11        9.10       13.89     10.10 o 
  -1   2  11        2.98        0.98      9.01 o 
   0   2  11        7.19        7.30     10.34 o 
   1   2  11       15.14       -2.45      8.64 o 
   2   2  11        0.01        3.68      9.24 o 
   3   2  11        9.70       11.99     12.87 o 
   4   2  11       25.64       11.94      9.78 o 
   5   2  11       64.80       40.19     20.44 o 
   6   2  11       44.13       52.86     13.98 o 
   7   2  11        1.16        2.80     10.37 o 
   8   2  11        0.01       -0.44     10.04 o 
 -11   3  11        5.33       10.51     13.31 o 
 -10   3  11        0.07       -1.45      9.32 o 
  -9   3  11        1.99        4.48      9.38 o 
  -8   3  11        2.67        6.01      9.06 o 
  -7   3  11        1.99        5.37     10.88 o 
  -6   3  11        4.98        4.39      7.12 o 
  -5   3  11        0.53       19.32     10.62 o 
  -4   3  11        1.21        0.32      7.83 o 
  -3   3  11        0.18        2.03      7.87 o 
  -2   3  11        2.34        5.53      9.92 o 
  -1   3  11        1.61       -7.93      8.96 o 
   0   3  11       10.47        9.63      9.39 o 
   1   3  11        5.14       16.53     13.73 o 
   2   3  11        1.48       -4.27      9.03 o 
   3   3  11        0.02        7.38      9.44 o 
   4   3  11        1.40        1.22     10.44 o 
   5   3  11       12.98        8.80     10.61 o 
   6   3  11        0.03        1.13     14.07 o 
   7   3  11       11.00        1.00     10.10 o 
 -10   4  11       39.83       31.03     11.28 o 
  -9   4  11       36.90       49.80     11.89 o 
  -8   4  11        4.67       13.37     13.15 o 
  -7   4  11       13.20       15.53     11.33 o 
  -6   4  11       39.18       47.56     25.36 o 
  -5   4  11       36.18       49.83     10.93 o 
  -4   4  11        1.44        3.31      7.88 o 
  -3   4  11       10.71        5.94     13.48 o 
  -2   4  11       11.03        8.09     16.05 o 
  -1   4  11       14.28       16.52     10.65 o 
   0   4  11        3.22       14.27     12.50 o 
   1   4  11        3.59       -4.04      9.79 o 
   2   4  11       19.81       26.28     11.68 o 
   3   4  11       22.84       35.51     14.79 o 
   4   4  11       19.72       18.11     11.84 o 
   5   4  11        7.02        9.72     10.64 o 
   6   4  11        0.01      -12.16      8.10 o 
  -8   5  11       38.51       30.57      9.36 o 
  -7   5  11        6.53       20.65     11.85 o 
  -6   5  11        0.23       -2.51     10.51 o 
  -5   5  11        3.05       -1.95     10.17 o 
  -4   5  11       20.49       19.00     12.04 o 
  -3   5  11       24.57       15.87     11.52 o 
  -2   5  11        0.00      -15.47     18.51 o 
  -1   5  11        5.34       14.86     11.44 o 
   0   5  11       10.41       -4.06      9.37 o 
   1   5  11        5.59        2.80      9.86 o 
   2   5  11        3.66       -0.99      9.94 o 
   3   5  11        5.22       13.92     11.20 o 
   4   5  11        0.01      -13.52      9.38 o 
   5   5  11        4.57        0.31     10.57 o 
  -5   6  11        0.17       -6.16     15.55 o 
  -4   6  11        2.62       -6.52     14.36 o 
  -3   6  11        6.82       10.17     11.57 o 
  -2   6  11        8.12        7.90     10.51 o 
  -1   6  11        7.27        1.16     12.88 o 
   0   6  11        0.26       11.83     10.41 o 
   1   6  11        0.04        1.25     10.26 o 
   2   6  11        0.32        3.01     10.07 o 
  -8   0  12       70.82       71.79     21.74 o 
  -7   0  12       82.69       73.29     38.35 o 
  -6   0  12        9.00        1.57     14.51 o 
  -5   0  12       17.28       28.39     17.42 o 
  -4   0  12       93.62       96.53     22.56 o 
  -3   0  12       77.30       71.04     19.95 o 
  -2   0  12        3.96       28.31     17.41 o 
  -1   0  12        0.55       -8.26     11.79 o 
   0   0  12        0.07      -10.48     13.51 o 
   1   0  12        6.23        6.92     14.15 o 
   2   0  12       35.67       40.49     18.15 o 
   3   0  12       32.56       20.05     15.70 o 
   4   0  12        1.27        4.00     15.54 o 
  -8   1  12       11.20       18.81     10.32 o 
  -7   1  12        1.45       -2.76      7.28 o 
  -6   1  12       21.39       26.45      9.65 o 
  -5   1  12       10.51        5.48     10.69 o 
  -4   1  12        1.29      -13.58      9.05 o 
  -3   1  12        0.64        1.89      9.48 o 
  -2   1  12        1.15       -0.48      9.58 o 
  -1   1  12        1.35       -5.70      9.03 o 
   0   1  12        5.12       21.22     11.28 o 
   1   1  12        4.46        8.84     10.42 o 
   2   1  12        1.10       -3.45      9.34 o 
   3   1  12       17.60       26.13     12.39 o 
   4   1  12       12.93       12.12     11.93 o 
  -7   2  12        1.63        1.24     10.18 o 
  -6   2  12        0.77        3.36      8.47 o 
  -5   2  12        0.18       -1.89     10.12 o 
  -4   2  12        0.84       -3.22      9.28 o 
  -3   2  12        2.52        4.76     10.79 o 
  -2   2  12        0.09       -0.02      9.45 o 
  -1   2  12        5.58        8.94     10.87 o 
   0   2  12       10.80        1.46     10.58 o 
   1   2  12        3.02        4.12     10.70 o 
   2   2  12        0.20        5.91     10.72 o 
   3   2  12        0.98       11.84     11.19 o 
   4   2  12        0.00        6.88     11.91 o 
  -6   3  12       11.25        6.33     12.49 o 
  -5   3  12        5.42        6.15      8.87 o 
  -4   3  12       17.91       10.12     12.23 o 
  -3   3  12        3.07        4.99     10.22 o 
  -2   3  12        9.92       15.61     11.47 o 
  -1   3  12       27.28       46.29     13.41 o 
   0   3  12       12.67       27.25     22.15 o 
   1   3  12        1.43        6.64     11.09 o 
   2   3  12       17.35       25.40     16.95 o 
  -3   4  12       48.53       57.56     15.33 o 
  -2   4  12       36.82       45.13     14.08 o 
  -1   4  12        4.50        3.21     10.73 o 
   0   4  12        0.50        1.21     10.80 o 
                                                 
